# Supplementary material for: 3-(4-Chloro­phen­yl)-5-phenyl-4,5-di­hydro-1,3-oxazole
Source: Acta Crystallogr Sect E Struct Rep Online. 2012 Oct 27;68(Pt 11):o3215. doi: 10.1107/S1600536812043711 (PMC3515301; doi:10.1107/S1600536812043711)
Supplement: Supplementary file 1 [file e-68-o3215-sup1.cif]

##############################################################################
#                                                                            #
# This CIF contains the data in a paper accepted for publication in          #
# Acta Crystallographica Section E. It conforms to the requirements of       #
# Notes for Authors for Acta Crystallographica Section E, and has been       #
# peer reviewed under the auspices of the IUCr Commission on Journals.       #
#                                                                            #
# Full details of the Crystallographic Information File format               #
# are given in the paper "The Crystallographic Information File (CIF):       #
# a New Standard Archive File for Crystallography" by S. R. Hall, F. H.      #
# Allen and I. D. Brown [Acta Cryst. (1991), A47, 655-685].                  #
#                                                                            #
# The current version of the core CIF dictionary is obtainable from          #
# ftp://ftp.iucr.org/pub/cif_core.dic.                                       #
#                                                                            #
# Software is freely available for graphical display of the structure(s)     #
# in this CIF. For information consult the CIF software page                 #
# http://www.iucr.org/resources/cif/software.                                #
#                                                                            #
# This file may be used for bona fide research purposes within the           #
# scientific community so long as proper attribution is given to the journal # 
# article from which it was obtained.                                        #
#                                                                            #
##############################################################################
data_I
_audit_creation_method     SHELXL-97
_chemical_name_systematic
;
3-(4-Chlorophenyl)-5-phenyl-4,5-dihydro-1,3-oxazole
;
_chemical_name_common
;
;
_chemical_formula_moiety     'C15 H12 Cl N O'
_chemical_formula_sum     'C15 H12 Cl N O'
_chemical_formula_iupac     'C15 H12 Cl N O'
_chemical_formula_weight     257.71
_chemical_melting_point     ?
_chemical_melting_point_gt     406
_chemical_melting_point_lt     408
_symmetry_cell_setting     monoclinic
_symmetry_space_group_name_H-M     'C 2/c'
_symmetry_space_group_name_Hall     '-C 2yc'
loop_
    _symmetry_equiv_pos_as_xyz
    'x, y, z'
    '-x, y, -z+1/2'
    'x+1/2, y+1/2, z'
    '-x+1/2, y+1/2, -z+1/2'
    '-x, -y, -z'
    'x, -y, z-1/2'
    '-x+1/2, -y+1/2, -z'
    'x+1/2, -y+1/2, z-1/2'
_cell_length_a     29.797(5)
_cell_length_b     10.717(5)
_cell_length_c     8.086(5)
_cell_angle_alpha     90.00
_cell_angle_beta     103.088(5)
_cell_angle_gamma     90.00
_cell_volume     2515(2)
_cell_formula_units_Z     8
_cell_measurement_reflns_used     7100
_cell_measurement_theta_min     2.81
_cell_measurement_theta_max     28.30
_cell_measurement_temperature     200(2)
_exptl_crystal_description     'block'
_exptl_crystal_colour     'colourless'
_exptl_crystal_size_max     0.58
_exptl_crystal_size_mid     0.42
_exptl_crystal_size_min     0.21
_exptl_crystal_density_diffrn     1.361
_exptl_crystal_density_meas     ?
_exptl_crystal_density_method     'not measured'
_exptl_crystal_F_000     1072
_exptl_absorpt_coefficient_mu     0.289
_exptl_absorpt_correction_type     multi-scan
_exptl_absorpt_process_details
;
(SADABS; Bruker, 2008)
;
_exptl_absorpt_correction_T_min     0.850
_exptl_absorpt_correction_T_max     0.943
_exptl_special_details     ?
_diffrn_ambient_temperature     200(2)
_diffrn_radiation_type     MoK\a
_diffrn_radiation_wavelength     0.71069
_diffrn_radiation_source     'fine-focus sealed tube'
_diffrn_radiation_monochromator     graphite
_diffrn_measurement_device_type     'Bruker APEXII CCD'
_diffrn_measurement_method     '\f and \w scans'
_diffrn_reflns_number     11843
_diffrn_reflns_av_R_equivalents     0.0139
_diffrn_reflns_av_sigmaI/netI     0.0131
_diffrn_reflns_theta_min     2.81
_diffrn_reflns_theta_max     28.30
_diffrn_reflns_theta_full     28.30
_diffrn_measured_fraction_theta_max     0.998
_diffrn_measured_fraction_theta_full     0.998
_diffrn_reflns_limit_h_min     -39
_diffrn_reflns_limit_h_max     39
_diffrn_reflns_limit_k_min     -14
_diffrn_reflns_limit_k_max     13
_diffrn_reflns_limit_l_min     -10
_diffrn_reflns_limit_l_max     9
_refine_special_details
;
;
_reflns_number_total     3132
_reflns_number_gt     2637
_reflns_threshold_expression     I>2sigma(I)
_refine_ls_structure_factor_coef     Fsqd
_refine_ls_matrix_type     full
_refine_ls_R_factor_all     0.0455
_refine_ls_R_factor_gt     0.0370
_refine_ls_wR_factor_gt     0.0951
_refine_ls_wR_factor_ref     0.1029
_refine_ls_goodness_of_fit_ref     1.027
_refine_ls_restrained_S_all     1.027
_refine_ls_number_reflns     3132
_refine_ls_number_parameters     163
_refine_ls_number_restraints     0
_refine_ls_hydrogen_treatment     constr
_refine_ls_weighting_scheme     calc
_refine_ls_weighting_details
         'calc w=1/[\s^2^(Fo^2^)+(0.0463P)^2^+1.7436P] where P=(Fo^2^+2Fc^2^)/3'
_atom_sites_solution_hydrogens     geom
_atom_sites_solution_primary     direct
_atom_sites_solution_secondary     difmap
_refine_ls_shift/su_max     0.000
_refine_ls_shift/su_mean     0.000
_refine_diff_density_max     0.313
_refine_diff_density_min     -0.231
_refine_ls_extinction_method     none
_refine_ls_extinction_coef     ?
_refine_ls_abs_structure_Flack     ?
loop_
    _atom_type_symbol
    _atom_type_description
    _atom_type_scat_dispersion_real
    _atom_type_scat_dispersion_imag
    _atom_type_scat_source
    'C' 'C' 0.0033 0.0016
                         'International Tables Vol C Tables 4.2.6.8 and 6.1.1.4'
    'H' 'H' 0.0000 0.0000
                         'International Tables Vol C Tables 4.2.6.8 and 6.1.1.4'
    'Cl' 'Cl' 0.1484 0.1585
                         'International Tables Vol C Tables 4.2.6.8 and 6.1.1.4'
    'N' 'N' 0.0061 0.0033
                         'International Tables Vol C Tables 4.2.6.8 and 6.1.1.4'
    'O' 'O' 0.0106 0.0060
                         'International Tables Vol C Tables 4.2.6.8 and 6.1.1.4'
_computing_data_collection     'APEX2 (Bruker, 2010)'
_computing_cell_refinement     'SAINT (Bruker, 2010)'
_computing_data_reduction     'SAINT (Bruker, 2010)'
_computing_structure_solution     'SHELXS97 (Sheldrick, 2008)'
_computing_structure_refinement     'SHELXL97 (Sheldrick, 2008)'
_computing_molecular_graphics
             'ORTEP-3 (Farrugia, 1997) and Mercury (Macrae <i>et al.</i>, 2008)'
_computing_publication_material
                            'SHELXL97 (Sheldrick, 2008) and PLATON (Spek, 2009)'
loop_
    _atom_site_type_symbol
    _atom_site_label
    _atom_site_fract_x
    _atom_site_fract_y
    _atom_site_fract_z
    _atom_site_U_iso_or_equiv
    _atom_site_adp_type
    _atom_site_calc_flag
    _atom_site_refinement_flags
    _atom_site_occupancy
    _atom_site_symmetry_multiplicity
    _atom_site_disorder_assembly
    _atom_site_disorder_group
    Cl Cl1 0.047465(13) 0.13436(5) -0.07319(6) 0.06357(16) Uani d . 1 1 . .
    O O1 0.30314(3) 0.00728(10) 0.48581(13) 0.0473(3) Uani d . 1 1 . .
    N N1 0.25598(4) -0.00421(12) 0.40628(16) 0.0450(3) Uani d . 1 1 . .
    C C1 0.24324(4) 0.09115(11) 0.31161(15) 0.0300(2) Uani d . 1 1 . .
    C C2 0.28171(4) 0.18052(11) 0.30834(17) 0.0349(3) Uani d . 1 1 . .
    H H2A 0.2724 0.2680 0.3214 0.042 Uiso calc R 1 1 . .
    H H2B 0.2931 0.1724 0.2029 0.042 Uiso calc R 1 1 . .
    C C3 0.31733(5) 0.13540(12) 0.46363(16) 0.0373(3) Uani d . 1 1 . .
    H H3 0.3141 0.1857 0.5645 0.045 Uiso calc R 1 1 . .
    C C11 0.19537(4) 0.10199(11) 0.21455(15) 0.0295(2) Uani d . 1 1 . .
    C C12 0.18093(4) 0.20517(12) 0.11130(16) 0.0346(3) Uani d . 1 1 . .
    H H12 0.2025 0.2686 0.1017 0.042 Uiso calc R 1 1 . .
    C C13 0.13540(5) 0.21625(13) 0.02230(17) 0.0405(3) Uani d . 1 1 . .
    H H13 0.1256 0.2869 -0.0475 0.049 Uiso calc R 1 1 . .
    C C14 0.10459(4) 0.12302(13) 0.03681(17) 0.0389(3) Uani d . 1 1 . .
    C C15 0.11790(4) 0.01975(13) 0.13904(17) 0.0388(3) Uani d . 1 1 . .
    H H15 0.0962 -0.0432 0.1484 0.047 Uiso calc R 1 1 . .
    C C16 0.16323(4) 0.00951(12) 0.22721(17) 0.0354(3) Uani d . 1 1 . .
    H H16 0.1727 -0.0612 0.2973 0.043 Uiso calc R 1 1 . .
    C C21 0.36712(4) 0.13532(11) 0.45344(15) 0.0321(3) Uani d . 1 1 . .
    C C22 0.39722(5) 0.22193(12) 0.54584(18) 0.0409(3) Uani d . 1 1 . .
    H H22 0.3864 0.2811 0.6151 0.049 Uiso calc R 1 1 . .
    C C23 0.44339(5) 0.22225(14) 0.5373(2) 0.0504(4) Uani d . 1 1 . .
    H H23 0.4639 0.2825 0.5993 0.060 Uiso calc R 1 1 . .
    C C24 0.45938(5) 0.13514(15) 0.4389(2) 0.0491(4) Uani d . 1 1 . .
    H H24 0.4909 0.1347 0.4339 0.059 Uiso calc R 1 1 . .
    C C25 0.42940(5) 0.04860(15) 0.3476(2) 0.0480(3) Uani d . 1 1 . .
    H H25 0.4404 -0.0113 0.2797 0.058 Uiso calc R 1 1 . .
    C C26 0.38362(5) 0.04870(13) 0.35468(17) 0.0399(3) Uani d . 1 1 . .
    H H26 0.3632 -0.0111 0.2913 0.048 Uiso calc R 1 1 . .
loop_
    _atom_site_aniso_label
    _atom_site_aniso_U_11
    _atom_site_aniso_U_22
    _atom_site_aniso_U_33
    _atom_site_aniso_U_12
    _atom_site_aniso_U_13
    _atom_site_aniso_U_23
    Cl1 0.03330(19) 0.0913(3) 0.0612(3) 0.01429(18) 0.00056(16) 0.0042(2)
    O1 0.0324(5) 0.0532(6) 0.0521(6) -0.0033(4) 0.0008(4) 0.0226(5)
    N1 0.0310(6) 0.0492(7) 0.0523(7) -0.0030(5) 0.0042(5) 0.0185(6)
    C1 0.0321(6) 0.0295(5) 0.0294(5) 0.0008(4) 0.0095(4) 0.0000(4)
    C2 0.0312(6) 0.0296(6) 0.0435(7) 0.0008(5) 0.0074(5) 0.0034(5)
    C3 0.0353(6) 0.0426(7) 0.0338(6) -0.0007(5) 0.0076(5) -0.0058(5)
    C11 0.0320(5) 0.0282(5) 0.0294(5) 0.0029(4) 0.0093(4) -0.0022(4)
    C12 0.0383(6) 0.0325(6) 0.0343(6) 0.0027(5) 0.0108(5) 0.0022(5)
    C13 0.0434(7) 0.0421(7) 0.0359(6) 0.0129(6) 0.0088(5) 0.0065(5)
    C14 0.0304(6) 0.0504(7) 0.0355(6) 0.0099(5) 0.0066(5) -0.0044(6)
    C15 0.0326(6) 0.0397(7) 0.0449(7) -0.0007(5) 0.0106(5) -0.0045(5)
    C16 0.0347(6) 0.0306(6) 0.0413(6) 0.0023(5) 0.0092(5) 0.0028(5)
    C21 0.0326(6) 0.0332(6) 0.0290(5) -0.0006(4) 0.0036(4) 0.0011(5)
    C22 0.0439(7) 0.0338(6) 0.0428(7) -0.0031(5) 0.0054(5) -0.0050(5)
    C23 0.0421(8) 0.0454(8) 0.0583(9) -0.0138(6) 0.0002(6) 0.0011(7)
    C24 0.0320(7) 0.0534(9) 0.0615(9) 0.0014(6) 0.0099(6) 0.0110(7)
    C25 0.0443(8) 0.0490(8) 0.0529(8) 0.0073(6) 0.0160(6) -0.0014(7)
    C26 0.0385(7) 0.0413(7) 0.0390(7) -0.0019(5) 0.0069(5) -0.0068(6)
_geom_special_details
;
;
loop_
    _geom_bond_atom_site_label_1
    _geom_bond_atom_site_label_2
    _geom_bond_site_symmetry_2
    _geom_bond_distance
    _geom_bond_publ_flag
    Cl1 C14 . 1.7372(14) ?
    O1 N1 . 1.4121(14) ?
    O1 C3 . 1.4597(18) ?
    N1 C1 . 1.2818(17) ?
    C1 C11 . 1.4688(16) ?
    C1 C2 . 1.4985(17) ?
    C2 C3 . 1.5277(19) ?
    C2 H2A . 0.9900 ?
    C2 H2B . 0.9900 ?
    C3 C21 . 1.5043(18) ?
    C3 H3 . 1.0000 ?
    C11 C12 . 1.3936(17) ?
    C11 C16 . 1.3979(18) ?
    C12 C13 . 1.3893(18) ?
    C12 H12 . 0.9500 ?
    C13 C14 . 1.380(2) ?
    C13 H13 . 0.9500 ?
    C14 C15 . 1.385(2) ?
    C15 C16 . 1.3816(18) ?
    C15 H15 . 0.9500 ?
    C16 H16 . 0.9500 ?
    C21 C26 . 1.3853(19) ?
    C21 C22 . 1.3859(18) ?
    C22 C23 . 1.393(2) ?
    C22 H22 . 0.9500 ?
    C23 C24 . 1.380(2) ?
    C23 H23 . 0.9500 ?
    C24 C25 . 1.380(2) ?
    C24 H24 . 0.9500 ?
    C25 C26 . 1.378(2) ?
    C25 H25 . 0.9500 ?
    C26 H26 . 0.9500 ?
loop_
    _geom_angle_atom_site_label_1
    _geom_angle_atom_site_label_2
    _geom_angle_atom_site_label_3
    _geom_angle_site_symmetry_1
    _geom_angle_site_symmetry_3
    _geom_angle
    _geom_angle_publ_flag
    N1 O1 C3 . . 108.20(9) ?
    C1 N1 O1 . . 109.39(10) ?
    N1 C1 C11 . . 120.17(11) ?
    N1 C1 C2 . . 113.33(11) ?
    C11 C1 C2 . . 126.46(10) ?
    C1 C2 C3 . . 100.08(10) ?
    C1 C2 H2A . . 111.8 ?
    C3 C2 H2A . . 111.8 ?
    C1 C2 H2B . . 111.8 ?
    C3 C2 H2B . . 111.8 ?
    H2A C2 H2B . . 109.5 ?
    O1 C3 C21 . . 108.85(10) ?
    O1 C3 C2 . . 103.42(10) ?
    C21 C3 C2 . . 117.74(11) ?
    O1 C3 H3 . . 108.8 ?
    C21 C3 H3 . . 108.8 ?
    C2 C3 H3 . . 108.8 ?
    C12 C11 C16 . . 118.86(11) ?
    C12 C11 C1 . . 120.90(11) ?
    C16 C11 C1 . . 120.22(11) ?
    C13 C12 C11 . . 120.73(12) ?
    C13 C12 H12 . . 119.6 ?
    C11 C12 H12 . . 119.6 ?
    C14 C13 C12 . . 118.98(12) ?
    C14 C13 H13 . . 120.5 ?
    C12 C13 H13 . . 120.5 ?
    C13 C14 C15 . . 121.58(12) ?
    C13 C14 Cl1 . . 119.96(11) ?
    C15 C14 Cl1 . . 118.45(11) ?
    C16 C15 C14 . . 119.06(12) ?
    C16 C15 H15 . . 120.5 ?
    C14 C15 H15 . . 120.5 ?
    C15 C16 C11 . . 120.79(12) ?
    C15 C16 H16 . . 119.6 ?
    C11 C16 H16 . . 119.6 ?
    C26 C21 C22 . . 119.26(12) ?
    C26 C21 C3 . . 121.01(11) ?
    C22 C21 C3 . . 119.73(12) ?
    C21 C22 C23 . . 120.04(13) ?
    C21 C22 H22 . . 120.0 ?
    C23 C22 H22 . . 120.0 ?
    C24 C23 C22 . . 120.07(13) ?
    C24 C23 H23 . . 120.0 ?
    C22 C23 H23 . . 120.0 ?
    C23 C24 C25 . . 119.78(14) ?
    C23 C24 H24 . . 120.1 ?
    C25 C24 H24 . . 120.1 ?
    C26 C25 C24 . . 120.30(14) ?
    C26 C25 H25 . . 119.8 ?
    C24 C25 H25 . . 119.8 ?
    C25 C26 C21 . . 120.55(13) ?
    C25 C26 H26 . . 119.7 ?
    C21 C26 H26 . . 119.7 ?
loop_
    _geom_torsion_atom_site_label_1
    _geom_torsion_atom_site_label_2
    _geom_torsion_atom_site_label_3
    _geom_torsion_atom_site_label_4
    _geom_torsion_site_symmetry_1
    _geom_torsion_site_symmetry_2
    _geom_torsion_site_symmetry_3
    _geom_torsion_site_symmetry_4
    _geom_torsion
    _geom_torsion_publ_flag
    C3 O1 N1 C1 . . . . 13.27(15) ?
    O1 N1 C1 C11 . . . . -179.87(10) ?
    O1 N1 C1 C2 . . . . 2.47(16) ?
    N1 C1 C2 C3 . . . . -15.95(14) ?
    C11 C1 C2 C3 . . . . 166.57(11) ?
    N1 O1 C3 C21 . . . . -148.44(11) ?
    N1 O1 C3 C2 . . . . -22.50(13) ?
    C1 C2 C3 O1 . . . . 21.97(12) ?
    C1 C2 C3 C21 . . . . 142.02(11) ?
    N1 C1 C11 C12 . . . . 179.87(12) ?
    C2 C1 C11 C12 . . . . -2.81(18) ?
    N1 C1 C11 C16 . . . . 1.15(18) ?
    C2 C1 C11 C16 . . . . 178.47(12) ?
    C16 C11 C12 C13 . . . . 0.01(18) ?
    C1 C11 C12 C13 . . . . -178.73(11) ?
    C11 C12 C13 C14 . . . . -0.36(19) ?
    C12 C13 C14 C15 . . . . 0.7(2) ?
    C12 C13 C14 Cl1 . . . . -179.94(10) ?
    C13 C14 C15 C16 . . . . -0.6(2) ?
    Cl1 C14 C15 C16 . . . . 179.98(10) ?
    C14 C15 C16 C11 . . . . 0.26(19) ?
    C12 C11 C16 C15 . . . . 0.04(18) ?
    C1 C11 C16 C15 . . . . 178.79(11) ?
    O1 C3 C21 C26 . . . . 44.82(16) ?
    C2 C3 C21 C26 . . . . -72.34(16) ?
    O1 C3 C21 C22 . . . . -134.27(12) ?
    C2 C3 C21 C22 . . . . 108.56(14) ?
    C26 C21 C22 C23 . . . . 0.8(2) ?
    C3 C21 C22 C23 . . . . 179.87(12) ?
    C21 C22 C23 C24 . . . . -1.0(2) ?
    C22 C23 C24 C25 . . . . 0.7(2) ?
    C23 C24 C25 C26 . . . . -0.1(2) ?
    C24 C25 C26 C21 . . . . -0.1(2) ?
    C22 C21 C26 C25 . . . . -0.2(2) ?
    C3 C21 C26 C25 . . . . -179.31(13) ?
loop_
    _geom_hbond_atom_site_label_D
    _geom_hbond_atom_site_label_H
    _geom_hbond_atom_site_label_A
    _geom_hbond_site_symmetry_A
    _geom_hbond_distance_DH
    _geom_hbond_distance_HA
    _geom_hbond_distance_DA
    _geom_hbond_angle_DHA
    C12 H12 N1 4 0.95 2.74 3.657(2) 163
    C12 H12 O1 4 0.95 2.65 3.390(2) 135
    C2 H2B O1 6 0.99 2.67 3.466(2) 138
    C26 H26 O1 6 0.95 2.70 3.431(2) 134
    C22 H22 Cg 7_556 0.95 2.81 3.721(3) 162
_iucr_refine_instructions_details
;
TITL ca060_s in C2/c
CELL  0.71069   29.7970   10.7170    8.0860    90.000   103.088    90.000
ZERR  8           0.0050    0.0050    0.0050     0.000     0.005     0.000
LATT   7
SYMM             - X ,              Y ,    0.50000 - Z
SFAC  C  H Cl  N  O
UNIT 120 96 8 8 8
ACTA
BOND $H
CONF
HTAB
TEMP -73
OMIT -5   1   2
OMIT  2   0   0
EQIV $1 1/2-x,1/2+y,1/2-z
EQIV $2 x,-y,-1/2+z
HTAB C12 N1_$1
HTAB C12 O1_$1
HTAB C2 O1_$2
HTAB C26 O1_$2
MPLA C11 C12 C13 C14 C15 C16
MPLA C1 C2 C3 O1 N1
MPLA C21 C22 C23 C24 C25 C26
MPLA C11 C12 C13 C14 C15 C16
FMAP 2
L.S. 10
PLAN -5
WGHT    0.046300    1.743600
FVAR       0.15700
CL1   3    0.047465    0.134364   -0.073189    11.00000    0.03330    0.09134 =
         0.06123    0.00417    0.00056    0.01429
O1    5    0.303137    0.007283    0.485813    11.00000    0.03240    0.05323 =
         0.05212    0.02263    0.00083   -0.00331
N1    4    0.255979   -0.004211    0.406280    11.00000    0.03096    0.04918 =
         0.05232    0.01852    0.00423   -0.00296
C1    1    0.243244    0.091153    0.311605    11.00000    0.03211    0.02954 =
         0.02942    0.00004    0.00948    0.00077
C2    1    0.281708    0.180525    0.308340    11.00000    0.03118    0.02964 =
         0.04349    0.00340    0.00740    0.00081
AFIX  23
H2A   2    0.272443    0.268029    0.321434    11.00000   -1.20000
H2B   2    0.293063    0.172360    0.202873    11.00000   -1.20000
AFIX   0
C3    1    0.317333    0.135399    0.463631    11.00000    0.03532    0.04259 =
         0.03376   -0.00579    0.00759   -0.00073
AFIX  13
H3    2    0.314120    0.185679    0.564490    11.00000   -1.20000
AFIX   0
C11   1    0.195366    0.101995    0.214551    11.00000    0.03196    0.02821 =
         0.02938   -0.00221    0.00927    0.00291
C12   1    0.180927    0.205174    0.111301    11.00000    0.03835    0.03249 =
         0.03428    0.00216    0.01078    0.00269
AFIX  43
H12   2    0.202451    0.268629    0.101670    11.00000   -1.20000
AFIX   0
C13   1    0.135401    0.216255    0.022303    11.00000    0.04341    0.04213 =
         0.03587    0.00653    0.00882    0.01292
AFIX  43
H13   2    0.125632    0.286939   -0.047469    11.00000   -1.20000
AFIX   0
C14   1    0.104595    0.123021    0.036811    11.00000    0.03040    0.05043 =
         0.03555   -0.00441    0.00662    0.00991
C15   1    0.117896    0.019749    0.139043    11.00000    0.03258    0.03969 =
         0.04489   -0.00446    0.01061   -0.00074
AFIX  43
H15   2    0.096157   -0.043184    0.148431    11.00000   -1.20000
AFIX   0
C16   1    0.163229    0.009512    0.227211    11.00000    0.03466    0.03060 =
         0.04131    0.00284    0.00918    0.00228
AFIX  43
H16   2    0.172673   -0.061217    0.297272    11.00000   -1.20000
AFIX   0
C21   1    0.367119    0.135322    0.453437    11.00000    0.03258    0.03325 =
         0.02902    0.00110    0.00362   -0.00063
C22   1    0.397219    0.221934    0.545842    11.00000    0.04389    0.03383 =
         0.04283   -0.00501    0.00536   -0.00309
AFIX  43
H22   2    0.386359    0.281125    0.615070    11.00000   -1.20000
AFIX   0
C23   1    0.443391    0.222248    0.537269    11.00000    0.04207    0.04539 =
         0.05831    0.00108    0.00023   -0.01384
AFIX  43
H23   2    0.463886    0.282502    0.599253    11.00000   -1.20000
AFIX   0
C24   1    0.459384    0.135141    0.438853    11.00000    0.03204    0.05343 =
         0.06145    0.01098    0.00987    0.00136
AFIX  43
H24   2    0.490935    0.134744    0.433907    11.00000   -1.20000
AFIX   0
C25   1    0.429398    0.048604    0.347635    11.00000    0.04427    0.04903 =
         0.05292   -0.00142    0.01597    0.00728
AFIX  43
H25   2    0.440361   -0.011318    0.279665    11.00000   -1.20000
AFIX   0
C26   1    0.383625    0.048701    0.354680    11.00000    0.03848    0.04132 =
         0.03899   -0.00677    0.00688   -0.00189
AFIX  43
H26   2    0.363216   -0.011128    0.291290    11.00000   -1.20000
HKLF 4
REM  ca060_s in C2/c
REM R1 =  0.0370 for   2637 Fo > 4sig(Fo)  and  0.0455 for all   3132 data
REM    163 parameters refined using      0 restraints
END
;
data_global
_journal_date_recd_electronic     2012-10-09
_journal_date_accepted     2012-10-22
_journal_name_full     'Acta Crystallographica, Section E'
_journal_year     2012
_journal_volume     68
_journal_issue     11
_journal_page_first     o3215
_journal_page_last     o3215
_journal_paper_category     QO
_journal_paper_doi     10.1107/S1600536812043711
_journal_coeditor_code     GK2526
_publ_contact_author_name     'Dr Richard Betz'
_publ_contact_author_address
;
Department of Chemistry
Nelson Mandela Metropolitan University
Summerstrand Campus (South)
University Way
Summerstrand
PO Box 77000
Port Elizabeth
6031
South Africa
;
_publ_contact_author_email     'richard.betz@webmail.co.za'
_publ_contact_author_fax     '+27-41-504-4236'
_publ_contact_author_phone     '+27-41-504-4285'
_publ_section_title
;
3-(4-Chlorophenyl)-5-phenyl-4,5-dihydro-1,3-oxazole
;
loop_
    _publ_author_name
    _publ_author_address
    'Islor, Arun M.'
;
National Institute of Technology-Karnataka
Department of Chemistry
Medicinal Chemistry Laboratory
Surathkal
Mangalore 575 025
India
;
    'Yaradoni, Rajiv'
;
National Institute of Technology-Karnataka
Department of Chemistry
Medicinal Chemistry Laboratory
Surathkal
Mangalore 575 025
India
;
    'Garudachari, B.'
;
National Institute of Technology-Karnataka
Department of Chemistry
Medicinal Chemistry Laboratory
Surathkal
Mangalore 575 025
India
;
    'Gerber, Thomas'
;
Nelson Mandela Metropolitan University
Summerstrand Campus
Department of Chemistry
University Way
Summerstrand
PO Box 77000
Port Elizabeth
6031
South Africa
;
    'Hosten, Eric'
;
Nelson Mandela Metropolitan University
Summerstrand Campus
Department of Chemistry
University Way
Summerstrand
PO Box 77000
Port Elizabeth
6031
South Africa
;
    'Betz, Richard'
;
Nelson Mandela Metropolitan University
Summerstrand Campus
Department of Chemistry
University Way
Summerstrand
PO Box 77000
Port Elizabeth
6031
South Africa
;
