# Supplementary material for: 3-(4-Chloro­phen­yl)-5-phenyl-4,5-di­hydro-1,3-oxazole
Source: Acta Crystallogr Sect E Struct Rep Online. 2012 Oct 27;68(Pt 11):o3215. doi: 10.1107/S1600536812043711 (PMC3515301; doi:10.1107/S1600536812043711)
Supplement: Supplementary file 3 [file e-68-o3215-Isup3.hkl]

# 
# h,k,l, Fc-squared, Fo-squared, sigma(Fo-squared) and status flag 
# 
data_I
_shelx_title ' ca060_s in C2/c' 
_shelx_refln_list_code          4 
_shelx_F_calc_maximum      199.48 
_exptl_crystal_F_000      1072.00 
_reflns_d_resolution_high  0.7494 
 
loop_ 
 _symmetry_equiv_pos_as_xyz 
 'x, y, z' 
 '-x, y, -z+1/2' 
 'x+1/2, y+1/2, z' 
 '-x+1/2, y+1/2, -z+1/2' 
 '-x, -y, -z' 
 'x, -y, z-1/2' 
 '-x+1/2, -y+1/2, -z' 
 'x+1/2, -y+1/2, z-1/2' 
 
_cell_length_a    29.7970 
_cell_length_b    10.7170 
_cell_length_c     8.0860 
_cell_angle_alpha  90.000 
_cell_angle_beta  103.088 
_cell_angle_gamma  90.000 
 
_shelx_F_squared_multiplier     1.000 
 
loop_ 
 _refln_index_h 
 _refln_index_k 
 _refln_index_l 
 _refln_F_squared_calc 
 _refln_F_squared_meas 
 _refln_F_squared_sigma 
 _refln_observed_status 
   4   0   0     5339.27     4828.43    155.29 o 
   6   0   0     6125.12     5968.50     51.20 o 
   8   0   0     6945.53     6942.46     59.63 o 
  10   0   0     3789.02     3846.54     32.81 o 
  12   0   0    22489.10    22610.09    191.98 o 
  14   0   0    18370.21    18680.13    159.38 o 
  16   0   0    12029.73    13346.93    112.60 o 
  18   0   0      570.66      600.71      8.20 o 
  20   0   0     5738.77     5772.43     70.57 o 
  22   0   0      894.85      809.97     13.20 o 
  24   0   0      614.83      616.99     11.19 o 
  26   0   0       14.13       18.21      3.00 o 
  28   0   0        1.49        0.61      2.58 o 
  30   0   0      390.12      406.91      9.75 o 
  32   0   0      406.97      342.64      9.18 o 
  34   0   0     1688.59     1803.06     30.02 o 
  36   0   0       17.37       28.59      4.44 o 
  38   0   0       14.45       10.45      4.15 o 
   3   1   0      584.91      571.20      3.59 o 
   5   1   0     1150.04     1173.53      6.87 o 
   7   1   0     2824.25     2755.73     15.63 o 
   9   1   0     2962.25     2931.07     16.75 o 
  11   1   0      218.05      197.21      2.01 o 
  13   1   0      397.93      385.88      3.15 o 
  15   1   0     5884.18     6179.32     34.98 o 
  17   1   0      347.96      379.73      4.14 o 
  19   1   0     3492.03     3365.39     26.85 o 
  21   1   0      331.76      303.77      4.97 o 
  23   1   0      512.50      496.89      6.84 o 
  25   1   0      118.20      103.50      3.45 o 
  27   1   0      177.98      150.90      4.26 o 
  29   1   0      373.36      345.25      6.13 o 
  31   1   0      213.94      261.76      5.73 o 
  33   1   0      254.11      293.40      6.13 o 
  35   1   0        3.63        0.75      2.53 o 
  37   1   0       19.42       27.26      3.18 o 
   0   2   0     3647.44     3529.68     29.56 o 
   2   2   0     8524.00     8741.52     48.36 o 
   4   2   0      174.16      192.01      1.76 o 
   6   2   0      797.54      749.67      5.00 o 
   8   2   0     1585.26     1627.71      9.60 o 
  10   2   0       36.42       25.12      0.88 o 
  12   2   0     2823.29     3158.45     19.35 o 
  14   2   0      955.60     1157.50      8.00 o 
  16   2   0     1724.06     1808.15     13.77 o 
  18   2   0     1199.21     1243.17     10.16 o 
  20   2   0       93.70      108.11      2.75 o 
  22   2   0     5857.90     5593.95     55.55 o 
  24   2   0     1014.80      966.37     11.00 o 
  26   2   0     1626.25     1422.21     15.06 o 
  28   2   0      285.68      268.40      5.37 o 
  30   2   0       57.13       53.43      3.09 o 
  32   2   0        0.29       -2.23      2.23 o 
  34   2   0        0.19        3.90      2.58 o 
  36   2   0       22.76       16.27      2.89 o 
  38   2   0      428.50      515.82      9.02 o 
   1   3   0     1508.08     1395.80      7.95 o 
   3   3   0     1778.43     1699.74      9.59 o 
   5   3   0       34.94       42.45      1.00 o 
   7   3   0     6335.11     6520.24     38.67 o 
   9   3   0     1352.71     1466.05      8.86 o 
  11   3   0      227.69      151.15      1.80 o 
  13   3   0     2148.96     2210.01     15.05 o 
  15   3   0      852.72      853.32      7.31 o 
  17   3   0      194.77      185.51      2.92 o 
  19   3   0        0.77        3.30      1.43 o 
  21   3   0     4213.23     4177.42     33.09 o 
  23   3   0      782.37      742.59      9.13 o 
  25   3   0      569.96      526.69      7.45 o 
  27   3   0      216.15      198.67      4.66 o 
  29   3   0        0.57        2.96      2.12 o 
  31   3   0      686.67      636.92      9.22 o 
  33   3   0      353.88      338.87      6.69 o 
  35   3   0        0.24        2.94      2.64 o 
  37   3   0        2.01        3.25      2.84 o 
   0   4   0       49.45       15.29      1.02 o 
   2   4   0     8298.67     7927.88     43.62 o 
   4   4   0     3868.38     3942.94     23.54 o 
   6   4   0       88.35       73.35      2.06 o 
   8   4   0     2543.60     2531.96     15.60 o 
  10   4   0     2255.47     2095.70     13.21 o 
  12   4   0     4316.19     4567.29     29.59 o 
  14   4   0     1190.35     1241.28     10.63 o 
  16   4   0      381.88      327.90      3.86 o 
  18   4   0       75.33       86.39      2.43 o 
  20   4   0      816.28      835.11      8.95 o 
  22   4   0     5324.59     5199.58     45.64 o 
  24   4   0      253.85      264.16      5.17 o 
  26   4   0       15.25       23.67      2.38 o 
  28   4   0       43.88       30.45      2.63 o 
  30   4   0      305.82      311.56      6.13 o 
  32   4   0      409.81      379.96      6.95 o 
  34   4   0      580.00      612.82      9.53 o 
  36   4   0      237.69      277.22      7.57 o 
   1   5   0      975.90      891.69      5.17 o 
   3   5   0      379.66      439.78      3.44 o 
   5   5   0     1426.64     1505.35      9.66 o 
   7   5   0    14990.81    16155.51     89.10 o 
   9   5   0     1404.55     1652.01     11.10 o 
  11   5   0      276.55      245.94      3.06 o 
  13   5   0      611.86      615.96      5.25 o 
  15   5   0        6.20        9.03      1.16 o 
  17   5   0      154.72      148.54      2.81 o 
  19   5   0     1038.46     1032.17     12.18 o 
  21   5   0     2613.74     2520.15     23.73 o 
  23   5   0     1270.66     1227.62     16.04 o 
  25   5   0      301.82      277.45      5.37 o 
  27   5   0      139.43      112.32      4.00 o 
  29   5   0       20.87       20.85      2.58 o 
  31   5   0       50.52       52.63      3.92 o 
  33   5   0      143.66      154.94      6.11 o 
  35   5   0       74.36       76.79      4.76 o 
   0   6   0     4211.30     4186.05     34.27 o 
   2   6   0      863.26      865.37      5.72 o 
   4   6   0      106.56       92.65      2.27 o 
   6   6   0      594.41      732.93      6.21 o 
   8   6   0      301.75      308.67      3.44 o 
  10   6   0      119.13      145.43      2.00 o 
  12   6   0      435.90      458.54      4.13 o 
  14   6   0       19.17       19.35      1.23 o 
  16   6   0        0.05        1.72      1.15 o 
  18   6   0      206.91      175.49      3.30 o 
  20   6   0        0.37        1.94      1.70 o 
  22   6   0       20.41       15.87      2.17 o 
  24   6   0      416.97      429.01      6.69 o 
  26   6   0        0.90        0.64      1.97 o 
  28   6   0       97.54       99.44      4.10 o 
  30   6   0      186.61      179.43      5.70 o 
  32   6   0        0.01        2.23      3.30 o 
  34   6   0       42.20       40.95      3.97 o 
   1   7   0      933.76      954.62      6.39 o 
   3   7   0     2802.13     3038.61     19.63 o 
   5   7   0     4482.33     4986.75     34.75 o 
   7   7   0      296.18      312.31      5.96 o 
   9   7   0      265.27      255.94      3.31 o 
  11   7   0      247.62      212.94      3.11 o 
  13   7   0        6.02        7.43      0.89 o 
  15   7   0      760.81      693.17      5.47 o 
  17   7   0      354.95      334.27      4.28 o 
  19   7   0     6223.51     6241.19     54.16 o 
  21   7   0      498.11      529.23      7.40 o 
  23   7   0        1.15       -1.92      1.92 o 
  25   7   0        0.65        0.76      2.09 o 
  27   7   0        0.11        1.01      2.63 o 
  29   7   0      483.01      495.14      9.36 o 
  31   7   0       47.78       35.30      4.44 o 
  33   7   0      138.90      169.08      7.57 o 
   0   8   0     5189.07     5272.91     43.36 o 
   2   8   0       25.56       14.98      1.50 o 
   4   8   0        0.06       -0.85      0.96 o 
   6   8   0       86.45       88.77      2.03 o 
   8   8   0      128.57      122.14      2.53 o 
  10   8   0      541.68      533.98      5.43 o 
  12   8   0      379.83      393.24      5.37 o 
  14   8   0     1362.54     1316.35     14.43 o 
  16   8   0      112.72       89.39      4.00 o 
  18   8   0       91.39      107.34      3.69 o 
  20   8   0     1594.65     1614.02     22.66 o 
  22   8   0       80.14       77.11      4.11 o 
  24   8   0      144.08      141.98      9.47 o 
  26   8   0       38.77       52.70      5.07 o 
  28   8   0      117.65      120.73      6.31 o 
  30   8   0       52.96       62.23      5.01 o 
  32   8   0      162.21      183.80      7.91 o 
   1   9   0      310.27      319.13      3.25 o 
   3   9   0      578.22      593.41      5.20 o 
   5   9   0        3.05        0.86      1.56 o 
   7   9   0       80.16       81.71      2.52 o 
   9   9   0       20.38       16.00      1.56 o 
  11   9   0       34.55       30.18      2.01 o 
  13   9   0        0.96        1.25      1.72 o 
  15   9   0        5.79        5.85      1.76 o 
  17   9   0        1.61       -0.51      1.83 o 
  19   9   0       12.89        9.90      2.65 o 
  21   9   0      274.57      269.58      7.46 o 
  23   9   0       68.29       77.75      5.16 o 
  25   9   0       50.79       57.23      6.90 o 
  27   9   0      183.81      185.57      8.32 o 
  29   9   0        0.62        2.19      3.58 o 
   0  10   0      588.92      532.06      7.51 o 
   2  10   0     1996.46     2078.77     16.80 o 
   4  10   0      237.32      234.21      5.46 o 
   6  10   0       79.27       77.35      3.66 o 
   8  10   0        1.70       -2.34      2.34 o 
  10  10   0       77.69       86.24      2.99 o 
  12  10   0      244.33      245.97      5.05 o 
  14  10   0      177.74      140.78      5.48 o 
  16  10   0       15.64       10.64      2.49 o 
  18  10   0      282.90      282.53      6.24 o 
  20  10   0      156.12      140.76      9.13 o 
  22  10   0       59.36       59.54      5.48 o 
  24  10   0        7.60        4.67      3.44 o 
  26  10   0        9.41        5.65      3.58 o 
   1  11   0      299.45      294.82      5.52 o 
   3  11   0      140.84      129.84      6.22 o 
   5  11   0      161.41      190.19      4.51 o 
   7  11   0       63.74       63.44      3.16 o 
   9  11   0       40.98       38.00      2.56 o 
  11  11   0      135.70      127.26      4.04 o 
  13  11   0       18.81       11.21      2.26 o 
  15  11   0        0.05       -0.26      1.81 o 
  17  11   0      155.09      187.19      4.34 o 
  19  11   0       85.27       71.37      5.07 o 
  21  11   0       24.63       31.47      4.02 o 
  23  11   0       85.90      106.95      6.00 o 
   0  12   0      300.89      251.12     10.14 o 
   2  12   0      548.36      589.82      8.38 o 
   4  12   0      581.97      625.50      8.86 o 
   6  12   0        7.29        6.73      2.23 o 
   8  12   0       31.23       23.53      2.47 o 
  10  12   0       17.35       11.56      2.41 o 
  12  12   0      274.48      240.80      5.35 o 
  14  12   0       55.06       56.94      3.26 o 
  16  12   0       32.91       26.71      3.26 o 
  18  12   0       31.76       26.89      2.96 o 
  20  12   0       33.56       53.28      3.57 o 
   1  13   0       11.55       10.03      3.00 o 
   3  13   0        0.15        1.67      2.71 o 
   5  13   0        0.64       -1.56      2.71 o 
   7  13   0       34.55       44.78      3.86 o 
   9  13   0        2.70        2.09      2.83 o 
  11  13   0       72.69       80.74      4.88 o 
  13  13   0      152.78      161.12      6.12 o 
  15  13   0        0.28       -2.41      2.41 o 
   0  14   0      197.11      233.27      9.74 o 
   2  14   0        9.86        7.51      3.16 o 
   4  14   0       70.13       53.12      4.15 o 
   6  14   0       36.68       35.66      3.86 o 
 -39   1   1       65.11       79.45      4.25 o 
 -37   1   1      156.48      173.71      5.52 o 
 -35   1   1      390.07      393.39      7.30 o 
 -33   1   1      476.52      453.33      7.60 o 
 -31   1   1        1.51        3.30      2.07 o 
 -29   1   1        0.25       -1.83      1.83 o 
 -27   1   1      871.29      744.54      9.38 o 
 -25   1   1      390.08      356.10      5.78 o 
 -23   1   1     2284.98     2267.80     21.45 o 
 -21   1   1      181.58      203.40      3.48 o 
 -19   1   1        8.39       14.91      1.37 o 
 -17   1   1      459.66      471.46      4.77 o 
 -15   1   1      550.74      490.95      4.07 o 
 -13   1   1      197.78      132.81      1.83 o 
 -11   1   1     6572.37     6838.95     40.59 o 
  -9   1   1      407.03      421.61      3.22 o 
  -7   1   1       44.16       45.71      1.38 o 
  -5   1   1      365.10      398.25      2.84 o 
  -3   1   1     3488.04     3374.64     21.47 o 
  -1   1   1       66.86       46.24      1.62 o 
   1   1   1     2481.83     2308.35     13.64 o 
   3   1   1     1877.65     1882.58      9.37 o 
   5   1   1      463.99      460.98      3.30 o 
   7   1   1     3719.18     3731.09     21.07 o 
   9   1   1      695.78      626.90      4.30 o 
  11   1   1     3974.74     4077.19     24.69 o 
  13   1   1     1000.86     1088.22      7.57 o 
  15   1   1      351.35      322.49      3.42 o 
  17   1   1      192.75      199.51      3.30 o 
  19   1   1     1901.24     1866.97     17.85 o 
  21   1   1       27.87       21.35      2.87 o 
  23   1   1      474.09      458.06      6.69 o 
  25   1   1      404.10      383.66      6.24 o 
  27   1   1      158.49      171.44      4.31 o 
  29   1   1      579.53      537.19      8.11 o 
  31   1   1      189.64      190.89      5.11 o 
  33   1   1       38.45       36.75      3.29 o 
  35   1   1       54.16       50.85      3.50 o 
  37   1   1       99.09       80.69      4.25 o 
 -38   2   1       69.08       68.41      4.10 o 
 -36   2   1      844.99      871.08     11.81 o 
 -34   2   1       47.85       39.96      3.12 o 
 -32   2   1       12.00       18.69      2.57 o 
 -30   2   1      172.08      152.70      4.35 o 
 -28   2   1      195.59      219.57      4.92 o 
 -26   2   1       19.57       30.27      2.43 o 
 -24   2   1     2736.43     2527.98     23.83 o 
 -22   2   1     1320.96     1340.74     12.23 o 
 -20   2   1       57.69       44.41      3.23 o 
 -18   2   1       39.28       18.97      1.45 o 
 -16   2   1    10327.98    10714.97     67.98 o 
 -14   2   1    10627.01    11030.19     61.94 o 
 -12   2   1      147.42      203.01      2.03 o 
 -10   2   1      609.05      599.99      4.07 o 
  -8   2   1     1517.34     1408.02      8.37 o 
  -6   2   1     9241.40     8935.42     53.46 o 
  -4   2   1     7073.61     6823.77     62.54 o 
   0   2   1    19266.80    19507.33    118.16 o 
   2   2   1    18665.53    18569.77    107.90 o 
   4   2   1     6710.52     6540.49     39.15 o 
   6   2   1     5774.89     5792.15     34.44 o 
   8   2   1     7548.78     7395.12     43.88 o 
  10   2   1     5574.76     5733.56     32.24 o 
  12   2   1      362.27      364.39      3.09 o 
  14   2   1     8261.74     9065.49     57.57 o 
  16   2   1     2382.12     2301.33     17.20 o 
  18   2   1     2615.14     2420.36     19.96 o 
  20   2   1     2327.53     2164.33     20.49 o 
  22   2   1      197.10      161.35      7.26 o 
  24   2   1     1264.50     1102.29     12.27 o 
  26   2   1      290.60      310.20      5.67 o 
  28   2   1     1530.07     1531.13     16.43 o 
  30   2   1      658.75      605.28      8.87 o 
  32   2   1      603.98      650.40      9.53 o 
  34   2   1      103.84       98.66      4.40 o 
  36   2   1      346.56      366.71      7.55 o 
 -37   3   1      235.28      261.45      7.40 o 
 -35   3   1      224.68      248.49      5.93 o 
 -33   3   1       89.55      111.42      4.36 o 
 -31   3   1       27.89       20.04      3.51 o 
 -29   3   1        0.99       -0.73      1.97 o 
 -27   3   1      813.17      729.77      9.33 o 
 -25   3   1       24.39       15.51      2.17 o 
 -23   3   1     1714.86     1624.03     15.42 o 
 -21   3   1      960.22      923.88      9.10 o 
 -19   3   1        0.37        6.62      1.27 o 
 -17   3   1     4474.14     4523.67     32.02 o 
 -15   3   1      406.24      414.66      4.25 o 
 -13   3   1      467.26      399.59      3.45 o 
 -11   3   1       12.49       23.24      0.92 o 
  -9   3   1     4168.15     4546.82     27.18 o 
  -7   3   1       25.40       21.81      1.42 o 
  -5   3   1     1269.60     1131.32      7.64 o 
  -3   3   1     9725.19    10012.08     55.14 o 
  -1   3   1     1456.93     1386.27      7.40 o 
   1   3   1     9830.83     9984.07     80.15 o 
   3   3   1      967.65     1019.35      5.88 o 
   5   3   1    17158.18    17344.77    103.38 o 
   7   3   1       37.22       50.76      1.23 o 
   9   3   1      824.10      800.12      5.66 o 
  11   3   1      353.80      352.34      3.21 o 
  13   3   1      467.65      439.07      4.14 o 
  15   3   1      510.15      500.25      5.00 o 
  17   3   1     7354.02     7392.28     55.16 o 
  19   3   1      344.98      295.04      4.50 o 
  21   3   1     1518.39     1408.99     14.55 o 
  23   3   1       38.51       28.26      2.43 o 
  25   3   1      268.94      236.20      4.97 o 
  27   3   1        0.36        2.88      2.01 o 
  29   3   1       18.41       23.14      2.58 o 
  31   3   1       99.77      105.18      4.25 o 
  33   3   1        0.04        2.13      2.48 o 
  35   3   1       65.17       73.03      4.10 o 
 -36   4   1      144.45      173.52      6.23 o 
 -34   4   1        2.11        2.43      2.81 o 
 -32   4   1      156.50      143.74      4.61 o 
 -30   4   1       44.21       42.15      3.92 o 
 -28   4   1      381.66      348.05      6.18 o 
 -26   4   1      139.28      124.32      3.95 o 
 -24   4   1     1807.52     1683.96     16.67 o 
 -22   4   1      199.37      195.28      3.77 o 
 -20   4   1       30.36       30.86      1.77 o 
 -18   4   1       27.64       21.37      1.52 o 
 -16   4   1      119.04      134.41      2.48 o 
 -14   4   1      624.23      636.84      5.79 o 
 -12   4   1       88.38       91.09      1.90 o 
 -10   4   1      235.53      250.46      2.47 o 
  -8   4   1     1376.08     1593.10      9.50 o 
  -6   4   1      147.45      189.78      2.06 o 
  -4   4   1      658.10      666.05      4.89 o 
  -2   4   1     4626.25     4777.34     26.22 o 
   0   4   1     1466.07     1637.58      9.39 o 
   2   4   1      223.97      263.11      2.02 o 
   4   4   1      435.39      485.15      3.53 o 
   6   4   1     4245.11     4361.12     26.10 o 
   8   4   1      154.77      177.44      2.05 o 
  10   4   1      128.22      111.13      1.98 o 
  12   4   1      467.78      528.23      5.05 o 
  14   4   1       37.53       49.54      2.01 o 
  16   4   1     2835.53     2858.29     19.54 o 
  18   4   1        7.14        5.47      1.52 o 
  20   4   1     1118.91     1015.55     11.21 o 
  22   4   1     1594.55     1480.37     15.31 o 
  24   4   1     1225.67     1139.48     16.75 o 
  26   4   1      183.05      168.98      4.36 o 
  28   4   1       27.83       22.82      2.57 o 
  30   4   1        0.87        2.08      3.34 o 
  32   4   1        0.28       -1.33      2.37 o 
  34   4   1        9.57        2.51      2.63 o 
  36   4   1      284.05      291.64      7.67 o 
 -35   5   1      377.67      383.82     10.53 o 
 -33   5   1      232.01      235.25      6.63 o 
 -31   5   1       18.61       19.88      3.12 o 
 -29   5   1       25.64       15.87      2.43 o 
 -27   5   1       46.47       48.05      3.28 o 
 -25   5   1       11.24       13.77      2.12 o 
 -23   5   1      822.48      776.37      9.53 o 
 -21   5   1     4520.67     4476.12     35.38 o 
 -19   5   1      153.26      141.79      3.87 o 
 -17   5   1     1818.63     1762.21     13.94 o 
 -15   5   1     1823.87     1750.38     13.41 o 
 -13   5   1      788.61      709.98      6.29 o 
 -11   5   1     1933.84     2090.83     14.17 o 
  -9   5   1     1385.73     1599.03     10.30 o 
  -7   5   1      160.49      183.11      2.33 o 
  -5   5   1    12476.13    12963.16     74.91 o 
  -3   5   1     3881.79     3679.30     34.21 o 
  -1   5   1      639.38      618.88      7.82 o 
   1   5   1      660.53      671.62      4.69 o 
   3   5   1     4414.30     4635.48     25.22 o 
   5   5   1     1929.04     2052.49     11.92 o 
   7   5   1        4.78        3.56      1.36 o 
   9   5   1       45.60       83.94      1.85 o 
  11   5   1      711.64      762.10      6.65 o 
  13   5   1        5.61        6.69      1.10 o 
  15   5   1      338.67      346.09      3.89 o 
  17   5   1     2193.28     2092.88     14.94 o 
  19   5   1      183.10      181.50      9.36 o 
  21   5   1      507.23      490.56      7.05 o 
  23   5   1      126.97      110.44      3.64 o 
  25   5   1       32.28       26.63      2.47 o 
  27   5   1      526.18      501.83      7.71 o 
  29   5   1       90.73       78.12      3.69 o 
  31   5   1       72.47       85.10      4.06 o 
  33   5   1       98.36      102.00      4.76 o 
  35   5   1       34.42       27.95      4.73 o 
 -34   6   1        0.30        1.23      2.96 o 
 -32   6   1       48.01       56.31      3.98 o 
 -30   6   1       11.44       11.21      2.79 o 
 -28   6   1      366.88      391.24      7.88 o 
 -26   6   1      588.23      616.19     11.46 o 
 -24   6   1      675.95      679.40      8.81 o 
 -22   6   1        0.08        1.12      1.92 o 
 -20   6   1     2303.53     2386.31     20.06 o 
 -18   6   1       17.74       26.37      1.76 o 
 -16   6   1      682.15      658.70      6.34 o 
 -14   6   1      141.90      152.66      2.66 o 
 -12   6   1      185.06      159.70      2.35 o 
 -10   6   1        9.99        6.43      0.85 o 
  -8   6   1      963.99     1021.47      7.93 o 
  -6   6   1     1340.67     1410.85     10.35 o 
  -4   6   1      117.02       64.69      2.03 o 
  -2   6   1      319.32      265.94      2.94 o 
   0   6   1      905.31      914.68      6.63 o 
   2   6   1      449.86      522.70      4.11 o 
   4   6   1     2114.03     2324.19     15.18 o 
   6   6   1     1754.37     1633.16     11.10 o 
   8   6   1     2215.31     2264.88     16.59 o 
  10   6   1      755.80      798.66      6.92 o 
  12   6   1      176.62      164.44      2.76 o 
  14   6   1      172.91      164.97      3.11 o 
  16   6   1      884.37      901.83      7.62 o 
  18   6   1     3345.47     3396.86     34.16 o 
  20   6   1      100.34      113.39      4.63 o 
  22   6   1        0.05       -1.52      1.77 o 
  24   6   1       20.13       18.19      2.22 o 
  26   6   1       89.25       92.90      3.94 o 
  28   6   1      133.65      134.26      4.51 o 
  30   6   1      817.57      864.50     11.46 o 
  32   6   1      155.09      161.64      7.46 o 
  34   6   1        4.98       -0.54      3.86 o 
 -33   7   1        3.95        7.63      3.08 o 
 -31   7   1       44.78       37.56      3.66 o 
 -29   7   1       11.53        9.88      2.94 o 
 -27   7   1       11.94       15.41      3.03 o 
 -25   7   1        2.03        1.26      2.41 o 
 -23   7   1      171.61      174.83      4.33 o 
 -21   7   1       54.83       51.82      2.82 o 
 -19   7   1      103.34      142.32      6.30 o 
 -17   7   1       88.49       80.69      2.74 o 
 -15   7   1       31.05       26.99      1.57 o 
 -13   7   1      250.18      242.40      2.91 o 
 -11   7   1      168.26      186.94      2.52 o 
  -9   7   1     1498.45     1656.93     11.36 o 
  -7   7   1     1566.63     1669.49     12.22 o 
  -5   7   1        3.75        2.57      0.68 o 
  -3   7   1      531.16      482.01      5.08 o 
  -1   7   1        7.25       11.55      0.98 o 
   1   7   1      113.17      103.68      1.79 o 
   3   7   1       42.69       40.46      1.28 o 
   5   7   1      346.15      419.08      3.89 o 
   7   7   1      685.71      806.03      6.29 o 
   9   7   1      149.44      144.95      2.32 o 
  11   7   1      279.20      311.87      3.86 o 
  13   7   1        7.03        4.75      1.27 o 
  15   7   1      436.08      419.49      4.91 o 
  17   7   1      290.25      309.66      4.37 o 
  19   7   1      122.61      129.73      3.70 o 
  21   7   1        1.51       -1.93      1.93 o 
  23   7   1      244.90      262.29      5.37 o 
  25   7   1       62.42       55.93      3.14 o 
  27   7   1       80.60       86.29      4.60 o 
  29   7   1       53.38       49.29      4.73 o 
  31   7   1      151.57      175.83      9.74 o 
 -32   8   1       43.42       51.17      4.97 o 
 -30   8   1        2.67        0.47      3.41 o 
 -28   8   1       83.06       90.73      4.87 o 
 -26   8   1       68.15       67.47      4.00 o 
 -24   8   1      212.51      192.93      5.68 o 
 -22   8   1        6.20        8.87      2.65 o 
 -20   8   1      490.73      450.11      7.94 o 
 -18   8   1      365.52      329.06      5.46 o 
 -16   8   1      101.47       64.71      2.99 o 
 -14   8   1      563.27      553.30      6.57 o 
 -12   8   1       19.14       22.24      1.33 o 
 -10   8   1       12.24       14.51      1.10 o 
  -8   8   1       18.66       12.58      1.27 o 
  -6   8   1      200.46      198.99      3.28 o 
  -4   8   1      792.69      772.69      7.45 o 
  -2   8   1      302.11      291.64      3.69 o 
   0   8   1        3.92        0.68      0.62 o 
   2   8   1      481.76      482.62      4.19 o 
   4   8   1      577.73      615.16      5.21 o 
   6   8   1      116.89      131.74      2.30 o 
   8   8   1      152.72      149.64      2.48 o 
  10   8   1      257.52      264.83      3.31 o 
  12   8   1      132.14      120.09      2.47 o 
  14   8   1        3.45        3.15      2.69 o 
  16   8   1      387.74      389.06      5.98 o 
  18   8   1      682.40      641.00     10.10 o 
  20   8   1      231.17      230.56      4.42 o 
  22   8   1      279.13      297.02      6.63 o 
  24   8   1       44.59       43.54      4.02 o 
  26   8   1      291.41      288.27      8.61 o 
  28   8   1      262.14      294.76      8.89 o 
  30   8   1        2.67        2.90      3.58 o 
 -29   9   1       71.46       79.81      6.29 o 
 -27   9   1       53.88       60.45      4.85 o 
 -25   9   1       87.27      110.72      8.93 o 
 -23   9   1        5.85        5.64      2.56 o 
 -21   9   1     1730.82     1694.73     20.21 o 
 -19   9   1      165.36      215.55      7.91 o 
 -17   9   1      516.58      493.39     16.94 o 
 -15   9   1        0.40        3.09      2.15 o 
 -13   9   1      177.71      182.42      6.17 o 
 -11   9   1       36.89       27.94      1.99 o 
  -9   9   1       11.47        5.28      1.25 o 
  -7   9   1      469.15      498.32      7.82 o 
  -5   9   1     1111.11     1159.00      9.24 o 
  -3   9   1      100.91       83.26      2.39 o 
  -1   9   1        0.07       -0.91      0.91 o 
   1   9   1      492.73      473.83      4.36 o 
   3   9   1        0.08       -0.14      1.15 o 
   5   9   1      499.72      483.85      4.95 o 
   7   9   1       31.07       22.94      1.51 o 
   9   9   1      601.84      565.83      6.14 o 
  11   9   1       34.11       15.06      1.73 o 
  13   9   1       86.25       74.43      2.76 o 
  15   9   1       45.45       39.53      2.47 o 
  17   9   1     1047.54     1003.21     11.87 o 
  19   9   1      109.18       88.04      4.13 o 
  21   9   1        2.05        3.45      3.16 o 
  23   9   1        0.29       -1.42      3.16 o 
  25   9   1        7.43        4.44      3.29 o 
  27   9   1      123.18      151.73      6.88 o 
  29   9   1       14.70        5.48      3.73 o 
 -28  10   1        9.71       15.45      3.99 o 
 -26  10   1       27.03       38.48      4.15 o 
 -24  10   1       45.64       57.43      4.56 o 
 -22  10   1      214.44      202.22      6.87 o 
 -20  10   1        3.64        4.21      3.00 o 
 -18  10   1        8.69        8.04      3.00 o 
 -16  10   1      451.72      478.56      8.08 o 
 -14  10   1      301.77      305.72      5.20 o 
 -12  10   1       35.57       30.56      2.56 o 
 -10  10   1        5.93        2.71      2.15 o 
  -8  10   1       38.94       45.93      5.15 o 
  -6  10   1      305.79      317.49      6.44 o 
  -4  10   1     1293.58     1358.85     12.98 o 
  -2  10   1     1632.07     1614.28     14.96 o 
   0  10   1        5.49       -1.71      2.11 o 
   2  10   1     2557.56     2605.05     22.96 o 
   4  10   1       67.18       51.84      2.96 o 
   6  10   1      225.93      196.29      4.33 o 
   8  10   1       65.19       76.60      3.51 o 
  10  10   1      163.13      145.64      3.81 o 
  12  10   1      121.74      110.01      3.79 o 
  14  10   1      720.58      634.37      9.02 o 
  16  10   1      104.27      103.05      4.04 o 
  18  10   1       42.25       42.71      2.75 o 
  20  10   1      236.13      263.69      7.50 o 
  22  10   1       29.94       23.00      2.94 o 
  24  10   1       76.61       60.68      3.81 o 
  26  10   1       34.97       24.06      3.26 o 
 -25  11   1       20.80       23.34      4.15 o 
 -23  11   1       12.03       12.37      3.58 o 
 -21  11   1       15.78       14.13      5.07 o 
 -19  11   1       16.09        8.02      3.00 o 
 -17  11   1       28.54       21.99      3.41 o 
 -15  11   1       53.04       54.31      3.99 o 
 -13  11   1      114.84      122.77      4.03 o 
 -11  11   1        6.35        4.42      2.53 o 
  -9  11   1       14.13        3.65      2.53 o 
  -7  11   1        5.67        2.17      4.26 o 
  -5  11   1      152.78      146.81      5.25 o 
  -3  11   1      528.64      498.17      7.14 o 
  -1  11   1        4.28       -0.55      1.89 o 
   1  11   1      481.32      525.10      9.70 o 
   3  11   1      171.77      204.95      6.96 o 
   5  11   1       12.80        5.95      2.11 o 
   7  11   1       26.09       15.79      2.26 o 
   9  11   1       17.64       12.74      2.26 o 
  11  11   1       99.65       85.12      3.79 o 
  13  11   1        9.38        3.14      2.26 o 
  15  11   1       34.52       33.76      2.88 o 
  17  11   1      102.17       84.63      3.49 o 
  19  11   1       15.30        8.62      2.33 o 
  21  11   1       68.50       42.41      3.50 o 
  23  11   1       35.28       39.76      3.40 o 
 -20  12   1        0.76       -1.44      3.12 o 
 -18  12   1       43.63       42.60      3.99 o 
 -16  12   1       58.20       63.58      7.51 o 
 -14  12   1       61.79       53.53      3.26 o 
 -12  12   1       93.71      110.26      4.08 o 
 -10  12   1       33.56       36.26      3.41 o 
  -8  12   1        8.00       -3.48      3.65 o 
  -6  12   1        0.37       -1.22      2.53 o 
  -4  12   1      261.72      228.03      6.23 o 
  -2  12   1        0.02       -1.38      2.83 o 
   0  12   1      334.16      329.60     13.18 o 
   2  12   1      595.00      597.77     10.73 o 
   4  12   1       81.73       66.62      3.40 o 
   6  12   1        5.52        0.45      2.18 o 
   8  12   1      129.96      131.33      5.09 o 
  10  12   1       11.20       11.33      2.59 o 
  12  12   1       28.39       16.21      3.25 o 
  14  12   1        9.63       19.53      2.65 o 
  16  12   1       18.43       19.71      2.81 o 
  18  12   1       10.46       19.14      2.58 o 
 -15  13   1       27.29       23.20      3.51 o 
 -13  13   1       24.07       25.52      2.76 o 
 -11  13   1       19.90       18.80      2.52 o 
  -9  13   1       13.59       11.25      4.67 o 
  -7  13   1       23.96       18.11      3.22 o 
  -5  13   1        1.54        0.62      2.62 o 
  -3  13   1      240.15      205.64      8.93 o 
  -1  13   1       48.30       40.64      3.70 o 
   1  13   1      134.32      165.85      7.51 o 
   3  13   1       15.51        6.53      3.12 o 
   5  13   1       20.61       14.08      2.56 o 
   7  13   1        0.16        0.81      2.34 o 
   9  13   1        3.75       -1.10      2.26 o 
  11  13   1        1.17       -0.95      2.34 o 
  13  13   1       20.88       13.72      2.73 o 
  -6  14   1       11.95       11.05      3.22 o 
  -4  14   1        4.37        3.13      2.92 o 
  -2  14   1        1.74        3.88      3.04 o 
   0  14   1        4.33        5.33      2.92 o 
   2  14   1       92.46      100.70      5.30 o 
   4  14   1       16.51       18.79      3.41 o 
   6  14   1        0.04       -3.65      3.65 o 
 -38   0   2      916.02     1071.25     19.36 o 
 -36   0   2       17.18       27.51      5.27 o 
 -34   0   2       15.04       25.36      4.02 o 
 -32   0   2      474.00      456.05     10.33 o 
 -30   0   2        0.46        9.52      3.00 o 
 -28   0   2        2.22       -0.43      2.71 o 
 -26   0   2     2533.35     2200.73     30.12 o 
 -24   0   2     2438.01     2254.33     30.41 o 
 -22   0   2     1362.18     1344.41     15.69 o 
 -20   0   2     4808.54     4903.80     49.19 o 
 -18   0   2     4192.03     4242.05     42.63 o 
 -16   0   2     6915.13     7222.59     70.42 o 
 -14   0   2     4046.36     4423.02     37.88 o 
 -12   0   2     3461.22     3415.08     29.36 o 
 -10   0   2        2.24        2.26      0.85 o 
  -8   0   2    13517.25    12621.17    170.69 o 
  -6   0   2     5744.53     6160.83     51.92 o 
  -4   0   2    38158.84    38080.56    632.06 o 
   0   0   2    39344.90    38499.52    451.67 o 
   2   0   2      600.15      617.68      5.09 o 
   4   0   2     4982.98     4941.18     32.08 o 
   6   0   2     3301.47     3285.79     24.22 o 
   8   0   2      846.83      964.05      7.34 o 
  10   0   2     1452.63     1612.54     14.86 o 
  12   0   2    18286.24    19347.28    165.74 o 
  14   0   2     3753.56     3603.32     36.46 o 
  16   0   2       27.16       62.28      3.30 o 
  18   0   2     5523.78     5405.32     66.41 o 
  20   0   2     2187.12     2201.83     29.55 o 
  22   0   2     7083.36     6545.79     80.46 o 
  24   0   2      667.78      681.50     12.48 o 
  26   0   2      332.93      378.07      9.94 o 
  28   0   2       37.17       17.28      3.44 o 
  30   0   2        2.76       12.17      3.44 o 
  32   0   2      597.24      606.83     15.21 o 
  34   0   2      950.85     1003.16     22.52 o 
  36   0   2      337.71      384.33     11.04 o 
 -39   1   2      464.51      535.64     10.62 o 
 -37   1   2       21.35       19.62      2.84 o 
 -35   1   2       32.51       22.55      2.88 o 
 -33   1   2       65.15       78.60      3.75 o 
 -31   1   2      625.59      618.92      8.72 o 
 -29   1   2      877.93      750.04      9.63 o 
 -27   1   2      245.57      214.76      4.56 o 
 -25   1   2     2886.96     2947.23     30.35 o 
 -23   1   2     1367.66     1310.42     12.08 o 
 -21   1   2      173.76      201.67      3.45 o 
 -19   1   2     4628.03     4611.37     37.65 o 
 -17   1   2       10.96       17.20      1.18 o 
 -15   1   2     1093.37     1098.90      8.10 o 
 -13   1   2     1851.32     1946.89     12.32 o 
 -11   1   2       18.90       47.25      1.71 o 
  -9   1   2     3712.93     3754.03     22.50 o 
  -7   1   2      242.04      192.05      1.80 o 
  -3   1   2    15036.85    14861.72     94.38 o 
  -1   1   2     9914.68     9892.41     63.14 o 
   1   1   2     5871.60     5736.05     33.37 o 
   3   1   2    16558.58    16251.58     79.19 o 
   5   1   2      729.71      730.46      4.08 o 
   7   1   2       84.73       60.14      1.04 o 
   9   1   2     4589.10     4978.03     27.62 o 
  11   1   2     8783.94     9543.67     53.35 o 
  13   1   2       53.63       32.48      2.39 o 
  15   1   2     3905.58     4063.79     28.96 o 
  17   1   2      145.43      173.49      3.27 o 
  19   1   2       49.05       48.80      3.37 o 
  21   1   2      109.87      106.73      3.50 o 
  23   1   2      589.46      503.66      7.20 o 
  25   1   2        8.94        0.00      2.11 o 
  27   1   2      582.84      538.85      8.01 o 
  29   1   2      255.69      239.75      5.51 o 
  31   1   2      177.78      190.12      5.27 o 
  33   1   2        0.07        1.10      2.58 o 
  35   1   2      135.30      125.02      6.79 o 
 -38   2   2       55.16       70.99      4.97 o 
 -36   2   2        1.32        0.14      2.37 o 
 -34   2   2        1.13        2.32      2.33 o 
 -32   2   2        3.00        4.97      2.17 o 
 -30   2   2       33.25       30.02      2.63 o 
 -28   2   2        1.19       -1.83      1.83 o 
 -26   2   2     1222.55     1153.34     12.63 o 
 -24   2   2     1251.65     1183.85     11.25 o 
 -22   2   2       70.09       57.62      2.30 o 
 -20   2   2     1280.38     1295.00     11.61 o 
 -18   2   2      542.95      523.05      5.24 o 
 -16   2   2     1406.24     1483.62     11.45 o 
 -14   2   2      211.00      214.85      2.39 o 
 -12   2   2       91.26      103.36      1.56 o 
 -10   2   2     7822.87     7961.85     47.10 o 
  -8   2   2     2409.81     2373.30     15.44 o 
  -6   2   2     2458.60     2621.95     15.77 o 
  -4   2   2    39794.13    40089.07    334.94 o 
  -2   2   2      575.62      571.84      5.03 o 
   0   2   2    11807.83    11837.42     65.22 o 
   2   2   2    25043.83    24708.46    133.45 o 
   4   2   2      318.35      308.63      2.19 o 
   6   2   2     1199.03     1222.25      6.95 o 
   8   2   2      249.60      258.76      2.00 o 
  10   2   2     1332.45     1393.95      8.09 o 
  12   2   2      120.50      132.62      1.87 o 
  14   2   2     1140.99     1137.55      8.63 o 
  16   2   2      255.20      245.58      3.44 o 
  18   2   2     1581.08     1607.05     15.48 o 
  20   2   2      376.86      340.04      7.20 o 
  22   2   2      452.60      413.40      6.43 o 
  24   2   2     1007.40      933.52     11.05 o 
  26   2   2        3.90       -0.62      1.97 o 
  28   2   2        0.67       -0.09      2.12 o 
  30   2   2        5.19       10.75      2.43 o 
  32   2   2       59.93       54.29      3.50 o 
  34   2   2       30.40       43.63      3.49 o 
  36   2   2        6.83       22.05      3.75 o 
 -37   3   2      255.80      258.68      7.34 o 
 -35   3   2       81.50       98.21      5.06 o 
 -33   3   2      215.60      224.79      5.32 o 
 -31   3   2        0.61        2.22      2.16 o 
 -29   3   2      430.73      397.16      6.59 o 
 -27   3   2     1864.37     1884.40     18.96 o 
 -25   3   2       99.76      110.14      3.20 o 
 -23   3   2      107.94       91.36      2.82 o 
 -21   3   2      703.34      650.93      7.00 o 
 -19   3   2     1838.45     1780.71     15.09 o 
 -17   3   2     2870.74     2783.48     22.17 o 
 -15   3   2       26.39       44.15      1.44 o 
 -13   3   2     2791.69     3277.27     18.94 o 
 -11   3   2     2146.48     2094.30     12.31 o 
  -9   3   2     1765.06     1840.11     11.46 o 
  -7   3   2     8592.11     8395.84     49.61 o 
  -5   3   2      442.97      457.15      3.18 o 
  -3   3   2     9544.50     9372.18     78.99 o 
  -1   3   2     1486.21     1426.72     11.22 o 
   1   3   2       60.63       83.39      0.93 o 
   3   3   2      253.07      196.33      1.80 o 
   5   3   2     4264.97     4016.85     22.34 o 
   7   3   2      643.93      618.52      4.25 o 
   9   3   2     1486.38     1598.17      9.62 o 
  11   3   2       12.35       16.55      1.13 o 
  13   3   2     3398.24     3494.00     23.24 o 
  15   3   2      382.13      363.07      5.41 o 
  17   3   2     3276.09     3299.18     24.21 o 
  19   3   2     1023.75      983.37      8.83 o 
  21   3   2      178.32      172.36      4.10 o 
  23   3   2       93.56      110.42      3.64 o 
  25   3   2     1640.96     1575.50     16.81 o 
  27   3   2      213.61      198.62      4.92 o 
  29   3   2        0.20        0.31      2.26 o 
  31   3   2       50.37       45.96      3.57 o 
  33   3   2      294.77      341.70      7.00 o 
  35   3   2       72.84       74.53      4.09 o 
 -38   4   2      268.40      267.78      7.71 o 
 -36   4   2       49.33       64.70      4.44 o 
 -34   4   2      117.11      136.66      5.22 o 
 -32   4   2       99.85      108.14      4.67 o 
 -30   4   2      689.44      683.23      9.27 o 
 -28   4   2       48.72       55.23      2.99 o 
 -26   4   2     1078.20     1033.94     11.76 o 
 -24   4   2      951.16      958.86      9.68 o 
 -22   4   2      962.09      939.25     10.03 o 
 -20   4   2      161.98      138.81      3.01 o 
 -18   4   2     1973.04     2113.16     17.48 o 
 -16   4   2       90.46       78.44      2.18 o 
 -14   4   2      214.82      255.34      3.11 o 
 -12   4   2      550.12      574.61      5.12 o 
 -10   4   2     4929.15     5111.07     35.00 o 
  -8   4   2      381.68      318.06      2.68 o 
  -6   4   2       42.25       18.40      1.24 o 
  -4   4   2     3517.02     3509.97     24.39 o 
  -2   4   2     2580.93     2786.16     21.54 o 
   0   4   2      606.17      604.55      8.40 o 
   2   4   2    11917.71    12036.25     66.18 o 
   4   4   2      380.24      549.20      5.89 o 
   6   4   2     3241.46     3396.13     19.13 o 
   8   4   2       58.21       63.06      1.54 o 
  10   4   2     1701.91     1849.07     12.51 o 
  12   4   2     1583.80     1690.23     12.97 o 
  14   4   2     2094.24     1992.37     14.49 o 
  16   4   2     3982.97     3860.96     27.93 o 
  18   4   2     2185.09     2103.27     16.39 o 
  20   4   2      336.43      334.31      5.04 o 
  22   4   2     1332.82     1282.52     13.84 o 
  24   4   2      204.19      225.47      4.92 o 
  26   4   2     1287.66     1275.04     14.35 o 
  28   4   2      476.44      498.24      7.91 o 
  30   4   2        0.48        1.67      2.58 o 
  32   4   2      747.96      746.16     10.80 o 
  34   4   2      227.38      235.55      6.95 o 
 -37   5   2       52.57       59.76      4.44 o 
 -35   5   2       19.25       12.55      3.20 o 
 -33   5   2       49.36       45.35      3.66 o 
 -31   5   2        0.11        2.58      2.73 o 
 -29   5   2      223.52      230.88      5.99 o 
 -27   5   2      251.33      247.28      5.50 o 
 -25   5   2        5.73        6.00      1.96 o 
 -23   5   2      655.21      623.64      7.99 o 
 -21   5   2      513.61      530.39      6.23 o 
 -19   5   2     1566.18     1466.06     12.94 o 
 -17   5   2      404.06      402.96      4.87 o 
 -15   5   2      105.18       91.08      2.28 o 
 -13   5   2      317.72      338.53      4.12 o 
 -11   5   2      573.76      773.42      6.50 o 
  -9   5   2     1352.00     1541.37     10.56 o 
  -7   5   2     2473.56     2407.46     15.79 o 
  -5   5   2       44.05       64.10      1.67 o 
  -3   5   2     1937.92     1992.49     13.08 o 
  -1   5   2       64.95       57.30      1.18 o 
   1   5   2     2200.99     2385.35     13.59 o 
   3   5   2     3848.37     4344.56     25.58 o 
   5   5   2      782.55     1014.99      7.25 o 
   7   5   2      215.30      187.63      2.33 o 
   9   5   2        0.20        2.47      0.85 o 
  11   5   2      260.36      228.63      2.82 o 
  13   5   2      307.22      320.88      3.94 o 
  15   5   2     3610.77     3585.95     28.92 o 
  17   5   2       95.98       82.64      2.33 o 
  19   5   2     1851.37     1852.34     14.69 o 
  21   5   2      160.13      155.32      4.15 o 
  23   5   2       41.81       29.80      2.42 o 
  25   5   2      446.81      457.89      7.30 o 
  27   5   2        3.81        3.19      2.33 o 
  29   5   2       48.48       55.38      4.04 o 
  31   5   2        9.40        5.76      3.12 o 
  33   5   2      172.05      195.59      4.80 o 
 -36   6   2        6.89       15.05      5.35 o 
 -34   6   2      152.98      157.17      5.89 o 
 -32   6   2      149.13      148.13     10.44 o 
 -30   6   2       34.74       30.97      3.40 o 
 -28   6   2      236.90      235.25      6.08 o 
 -26   6   2      189.12      213.94      5.75 o 
 -24   6   2       90.03       99.34      3.61 o 
 -22   6   2        3.81        1.75      1.92 o 
 -20   6   2      337.61      275.26      4.32 o 
 -18   6   2      660.39      585.84      6.43 o 
 -16   6   2      804.26      805.54      7.85 o 
 -14   6   2       44.51       43.88      2.12 o 
 -12   6   2      204.74      238.12      3.06 o 
 -10   6   2      812.41      864.30      7.12 o 
  -8   6   2      886.02      912.07      7.34 o 
  -6   6   2       64.51       37.44      1.49 o 
  -4   6   2      254.15      160.70      1.98 o 
  -2   6   2       51.31       40.19      1.42 o 
   0   6   2      903.08     1002.77      6.62 o 
   2   6   2     1844.86     1882.55     11.71 o 
   4   6   2     2627.39     2827.36     18.33 o 
   6   6   2        4.16       -0.09      0.47 o 
   8   6   2       13.35        9.60      0.99 o 
  10   6   2      185.39      196.16      2.70 o 
  12   6   2      121.44      132.40      2.64 o 
  14   6   2     1291.30     1277.12     11.58 o 
  16   6   2     2468.90     2313.05     19.41 o 
  18   6   2     2128.43     2021.53     17.60 o 
  20   6   2      589.90      548.47      6.82 o 
  22   6   2       38.82       31.15      3.51 o 
  24   6   2      176.19      195.88      3.48 o 
  26   6   2       54.29       56.97      3.81 o 
  28   6   2        5.67        4.61      2.88 o 
  30   6   2       78.10      105.17      5.46 o 
  32   6   2        1.74        0.81      4.06 o 
 -33   7   2        0.20        0.19      2.92 o 
 -31   7   2      254.73      328.23      7.63 o 
 -29   7   2      194.14      178.66      5.69 o 
 -27   7   2        1.34       -0.26      2.56 o 
 -25   7   2      845.66      750.76     11.14 o 
 -23   7   2     1448.20     1388.53     21.20 o 
 -21   7   2      591.25      603.45      9.26 o 
 -19   7   2     4362.05     4356.58     38.58 o 
 -17   7   2      254.55      283.43      4.17 o 
 -15   7   2       89.33       84.11      2.69 o 
 -13   7   2       21.08       18.35      1.40 o 
 -11   7   2        1.41       -1.39      1.39 o 
  -9   7   2       45.63       36.95      2.39 o 
  -7   7   2     5015.97     5403.74     37.47 o 
  -5   7   2     3324.90     3308.36     24.04 o 
  -3   7   2     2107.51     2238.68     18.93 o 
  -1   7   2      906.86      889.01      7.24 o 
   1   7   2      860.10      896.93      6.02 o 
   3   7   2     3324.14     3303.47     19.53 o 
   5   7   2       19.26       16.62      1.10 o 
   7   7   2       82.91       64.21      2.51 o 
   9   7   2       85.26       97.49      2.14 o 
  11   7   2      253.62      234.43      3.11 o 
  13   7   2       88.81       87.31      2.54 o 
  15   7   2     2502.51     2368.44     19.31 o 
  17   7   2       74.09       85.29      2.96 o 
  19   7   2       63.88       41.18      2.06 o 
  21   7   2        2.74        3.15      1.86 o 
  23   7   2      373.32      354.03      8.48 o 
  25   7   2      103.66      100.94      4.83 o 
  27   7   2        0.13       -2.41      2.73 o 
  29   7   2        0.04       -0.05      3.58 o 
  31   7   2      120.16      119.23      6.74 o 
 -32   8   2        0.57       -0.60      3.10 o 
 -30   8   2       34.26       38.45      3.70 o 
 -28   8   2        1.68        2.04      2.75 o 
 -26   8   2       32.20       33.73      3.28 o 
 -24   8   2      296.77      323.00      7.35 o 
 -22   8   2      523.04      625.98     12.62 o 
 -20   8   2        1.69        0.90      2.56 o 
 -18   8   2        6.94        4.76      2.20 o 
 -16   8   2      263.43      248.99      5.37 o 
 -14   8   2        9.96        7.15      1.38 o 
 -12   8   2      285.26      311.85      4.06 o 
 -10   8   2      121.71      143.49      3.01 o 
  -8   8   2       77.48      108.39      2.01 o 
  -6   8   2     1269.28     1158.04      9.74 o 
  -4   8   2      126.74      142.59      2.45 o 
  -2   8   2        5.56        3.32      1.07 o 
   0   8   2     2971.87     2952.54     19.05 o 
   2   8   2        5.40        4.80      0.96 o 
   4   8   2      813.72      820.82      6.52 o 
   6   8   2        5.98        7.79      1.15 o 
   8   8   2       30.70       40.97      1.73 o 
  10   8   2        7.34        4.79      1.52 o 
  12   8   2     1208.86     1104.28     10.21 o 
  14   8   2      370.66      381.53      5.26 o 
  16   8   2        0.12        1.42      1.82 o 
  18   8   2       62.19       71.86      5.39 o 
  20   8   2      424.93      414.29      7.55 o 
  22   8   2       28.62       28.37      2.63 o 
  24   8   2       83.95       95.72      3.94 o 
  26   8   2       22.29       18.80      3.03 o 
  28   8   2      526.70      578.42     13.31 o 
 -29   9   2       23.41       25.06      3.99 o 
 -27   9   2       23.74       20.17      3.16 o 
 -25   9   2      401.33      401.94     10.78 o 
 -23   9   2      414.55      441.23      8.28 o 
 -21   9   2       22.07       37.86      3.16 o 
 -19   9   2      214.49      203.31      5.37 o 
 -17   9   2      145.71      146.31      5.96 o 
 -15   9   2       17.56       16.76      2.26 o 
 -13   9   2        9.58        5.63      2.06 o 
 -11   9   2       23.92       20.32      2.40 o 
  -9   9   2      398.09      411.90      6.79 o 
  -7   9   2      480.15      506.04      9.98 o 
  -5   9   2     1284.70     1268.15     12.49 o 
  -3   9   2     2089.09     2194.00     20.33 o 
  -1   9   2        4.58       -1.17      1.17 o 
   1   9   2     1024.54     1054.67      7.82 o 
   3   9   2       13.99       16.60      1.35 o 
   5   9   2        5.29        1.63      1.22 o 
   7   9   2      716.88      716.97      8.10 o 
   9   9   2      374.24      345.50      5.33 o 
  11   9   2      339.64      307.97      5.06 o 
  13   9   2      132.92      126.01      3.68 o 
  15   9   2       13.18       14.24      2.12 o 
  17   9   2        4.58        3.49      2.03 o 
  19   9   2      847.35      836.85      9.38 o 
  21   9   2        5.08        3.87      2.26 o 
  23   9   2       86.48       86.23      4.40 o 
  25   9   2        3.05       -2.62      2.62 o 
  27   9   2       95.93      100.82      6.55 o 
 -28  10   2       13.69       18.88      3.99 o 
 -26  10   2        4.42       11.66      3.60 o 
 -24  10   2       14.66        5.63      3.41 o 
 -22  10   2       21.02       24.76      3.58 o 
 -20  10   2       34.56       33.85      4.06 o 
 -18  10   2       48.34       49.42      3.28 o 
 -16  10   2        9.65        9.16      2.36 o 
 -14  10   2        2.69        0.92      2.11 o 
 -12  10   2       14.11       10.06      2.10 o 
 -10  10   2        7.41       12.32      1.71 o 
  -8  10   2       94.06       76.66      3.24 o 
  -6  10   2       40.70       48.66      2.90 o 
  -4  10   2      411.13      425.46      6.68 o 
  -2  10   2       36.47       36.74      2.40 o 
   0  10   2      212.17      221.68      5.22 o 
   2  10   2       21.00       12.06      2.20 o 
   4  10   2      142.93      140.43      3.51 o 
   6  10   2      454.00      443.03      6.09 o 
   8  10   2        3.87        2.15      1.85 o 
  10  10   2      287.28      289.25      5.02 o 
  12  10   2       13.99       10.40      2.03 o 
  14  10   2       37.99       44.02      2.94 o 
  16  10   2       14.66       17.11      2.61 o 
  18  10   2        0.03        3.63      2.16 o 
  20  10   2        0.01        1.01      2.22 o 
  22  10   2       40.06       40.29      2.96 o 
  24  10   2       94.79       83.19      4.44 o 
 -25  11   2      407.59      504.78     11.20 o 
 -23  11   2      151.28      133.57      9.33 o 
 -21  11   2      214.84      247.00      7.50 o 
 -19  11   2       24.94       25.90      3.51 o 
 -17  11   2        0.02       -2.22      5.07 o 
 -15  11   2       69.06       66.73      4.19 o 
 -13  11   2      113.70       97.39      4.57 o 
 -11  11   2        6.31        5.93      2.40 o 
  -9  11   2        6.93        4.61      1.93 o 
  -7  11   2      292.58      298.35      5.80 o 
  -5  11   2      209.30      217.61      5.06 o 
  -3  11   2      871.19      946.78     12.05 o 
  -1  11   2        7.89       12.03      2.45 o 
   1  11   2        7.40        4.81      2.15 o 
   3  11   2      297.24      313.34      7.02 o 
   5  11   2        4.09       -0.16      2.08 o 
   7  11   2      325.42      288.15      5.86 o 
   9  11   2       44.83       25.56      2.56 o 
  11  11   2       59.44       57.73      3.28 o 
  13  11   2      103.53      111.39      4.18 o 
  15  11   2       43.28       33.21      2.94 o 
  17  11   2        4.64        9.16      2.65 o 
  19  11   2       13.00        9.56      2.47 o 
  21  11   2        4.14        3.80      2.47 o 
 -20  12   2        3.35       -0.68      3.00 o 
 -18  12   2      309.54      325.36      8.08 o 
 -16  12   2        1.83        4.64      4.06 o 
 -14  12   2      109.76      117.51      5.16 o 
 -12  12   2        2.28        6.25      3.85 o 
 -10  12   2      110.16      136.65      7.91 o 
  -8  12   2       15.86       23.93      2.49 o 
  -6  12   2       16.40       16.01      3.25 o 
  -4  12   2      101.09       83.30      4.12 o 
  -2  12   2       55.30       58.77      4.06 o 
   0  12   2      645.81      631.59     10.82 o 
   2  12   2      103.69       96.57      8.32 o 
   4  12   2       32.70       34.56      4.67 o 
   6  12   2       64.65       68.30      4.37 o 
   8  12   2       19.09       17.52      2.69 o 
  10  12   2       19.18       13.51      2.56 o 
  12  12   2       68.19       48.09      3.08 o 
  14  12   2       12.51       12.07      2.61 o 
  16  12   2        2.77        1.79      2.56 o 
  18  12   2       43.13       57.46      3.18 o 
 -15  13   2      180.24      175.55      6.00 o 
 -13  13   2       49.19       47.12      3.68 o 
 -11  13   2        0.82       -4.87      4.87 o 
  -9  13   2        5.39        6.15      2.45 o 
  -7  13   2       10.67       16.92      2.10 o 
  -5  13   2        0.12        0.75      2.84 o 
  -3  13   2      215.62      245.05      8.32 o 
  -1  13   2      119.38      123.16      5.03 o 
   1  13   2       42.60       48.13      3.60 o 
   3  13   2       13.91       16.38      3.00 o 
   5  13   2        4.95       -1.11      2.62 o 
   7  13   2       31.52       41.31      3.08 o 
   9  13   2        4.32        3.63      2.56 o 
  11  13   2       12.95       19.42      2.85 o 
  -4  14   2       27.33       16.23      6.09 o 
  -2  14   2       40.42       42.06      3.44 o 
   0  14   2      424.21      472.44      9.14 o 
 -39   1   3       12.06       28.56      3.97 o 
 -37   1   3        3.88        4.46      3.06 o 
 -35   1   3      330.78      323.79      6.73 o 
 -33   1   3      208.11      204.44      5.17 o 
 -31   1   3       82.65       63.22      4.39 o 
 -29   1   3       75.52       72.64      4.10 o 
 -27   1   3      160.15      200.53      9.27 o 
 -25   1   3     1894.57     1923.38     16.84 o 
 -23   1   3      235.86      230.55      4.27 o 
 -21   1   3     1183.61     1201.49     10.05 o 
 -19   1   3      114.26      113.32      2.33 o 
 -17   1   3      168.00      150.93      2.50 o 
 -15   1   3     1520.85     1744.62     13.11 o 
 -13   1   3     2967.47     2940.52     18.13 o 
 -11   1   3     5155.89     5385.25     32.13 o 
  -9   1   3      274.46      263.71      2.43 o 
  -7   1   3     5178.59     5212.90     33.03 o 
  -5   1   3     2242.29     2409.75     15.66 o 
  -3   1   3     2741.18     2618.57     16.93 o 
  -1   1   3     1574.17     1482.37      9.99 o 
   1   1   3      879.73      837.94      5.59 o 
   3   1   3     4111.44     4008.17     24.04 o 
   5   1   3       11.08        8.11      0.94 o 
   7   1   3     2564.68     2746.49     14.94 o 
   9   1   3     8779.26     9130.22     52.04 o 
  11   1   3     2965.65     2871.95     16.31 o 
  13   1   3      171.81      163.15      2.10 o 
  15   1   3      252.08      239.16      2.87 o 
  17   1   3      207.58      199.60      2.93 o 
  19   1   3        0.97       -1.18      1.18 o 
  21   1   3      910.03      912.31      9.09 o 
  23   1   3     1154.02     1187.96     11.18 o 
  25   1   3      607.57      515.79      6.48 o 
  27   1   3       23.61       19.83      2.10 o 
  29   1   3      510.75      480.89      7.17 o 
  31   1   3      209.19      214.69      4.09 o 
  33   1   3      247.22      249.42      4.55 o 
 -38   2   3       17.16       19.76      3.51 o 
 -36   2   3       64.80       82.63      9.72 o 
 -34   2   3       59.77       59.35      4.06 o 
 -32   2   3      209.78      235.87      5.22 o 
 -30   2   3       11.17        5.78      2.23 o 
 -28   2   3     2160.01     1973.44     19.72 o 
 -26   2   3      167.75      175.78      4.80 o 
 -24   2   3     1326.39     1238.87     11.60 o 
 -22   2   3     1124.97     1110.79     10.48 o 
 -20   2   3      503.79      527.35      5.91 o 
 -18   2   3      187.27      141.80      2.63 o 
 -16   2   3     1351.22     1417.75     11.01 o 
 -14   2   3       32.78       21.60      1.12 o 
 -12   2   3     1019.98     1045.07      7.09 o 
 -10   2   3      919.41      755.93      5.69 o 
  -8   2   3     1334.33     1296.64      8.30 o 
  -6   2   3     2324.24     2426.07     14.80 o 
  -4   2   3    10406.02    10929.41     64.71 o 
  -2   2   3     2934.84     2851.97     17.13 o 
   0   2   3      662.56      620.10      4.27 o 
   2   2   3      215.93      272.19      2.35 o 
   4   2   3     2278.03     2324.77     13.34 o 
   6   2   3      697.79      702.68      4.76 o 
   8   2   3     6231.13     6657.39     38.97 o 
  10   2   3     3378.51     3467.27     20.45 o 
  12   2   3     1126.39      978.68      6.97 o 
  14   2   3        1.28        8.45      0.95 o 
  16   2   3      311.36      280.28      3.07 o 
  18   2   3      779.21      808.15      6.58 o 
  20   2   3     5750.47     5443.07     36.78 o 
  22   2   3       26.80       11.61      1.67 o 
  24   2   3       13.12       10.33      1.84 o 
  26   2   3       13.62       16.80      1.96 o 
  28   2   3      147.48      148.13      3.78 o 
  30   2   3      966.82      992.60     10.73 o 
  32   2   3      283.36      288.28      4.72 o 
  34   2   3      134.84      156.92      4.12 o 
 -37   3   3       35.04       27.10      3.65 o 
 -35   3   3       53.44       47.42      3.90 o 
 -33   3   3      179.04      185.52      5.92 o 
 -31   3   3       82.21       79.84      3.67 o 
 -29   3   3       33.32       23.14      2.48 o 
 -27   3   3      114.63      104.57      3.56 o 
 -25   3   3        0.52        0.33      1.75 o 
 -23   3   3      170.80      183.75      3.61 o 
 -21   3   3     4491.21     4320.38     33.89 o 
 -19   3   3      227.99      235.77      3.61 o 
 -17   3   3       20.67       18.50      1.36 o 
 -15   3   3      446.30      442.45      4.41 o 
 -13   3   3      276.70      158.56      2.58 o 
 -11   3   3     4005.24     4236.07     25.50 o 
  -9   3   3     2885.10     3001.92     18.20 o 
  -7   3   3     5817.77     6190.33     36.58 o 
  -5   3   3     7800.09     8213.49     68.92 o 
  -3   3   3      783.38      689.57      7.30 o 
  -1   3   3     9945.43    10257.95     60.59 o 
   1   3   3     8363.91     8615.66     50.88 o 
   3   3   3     2642.36     3008.87     16.96 o 
   5   3   3      792.15      801.03      5.60 o 
   7   3   3       49.57       67.18      1.74 o 
   9   3   3     1084.94     1157.47      8.37 o 
  11   3   3      116.92      103.97      2.12 o 
  13   3   3     3962.10     3950.45     24.81 o 
  15   3   3      460.18      480.82      4.43 o 
  17   3   3      972.07      985.20      7.15 o 
  19   3   3       24.16       22.36      1.38 o 
  21   3   3       48.87       45.67      1.96 o 
  23   3   3      349.54      369.64      4.54 o 
  25   3   3       89.29       73.82      2.54 o 
  27   3   3       28.07       31.12      1.95 o 
  29   3   3      129.47      158.60      3.54 o 
  31   3   3       40.20       34.12      2.51 o 
  33   3   3       52.51       42.43      2.63 o 
 -38   4   3        6.13        9.40      3.35 o 
 -36   4   3       91.26      109.37      5.28 o 
 -34   4   3       64.68       46.57      4.80 o 
 -32   4   3       37.21       39.78      3.50 o 
 -30   4   3      126.66      128.06      4.81 o 
 -28   4   3        1.45        0.50      1.92 o 
 -26   4   3       14.68       12.31      2.12 o 
 -24   4   3      144.42      113.67      3.50 o 
 -22   4   3       67.86       88.22      2.76 o 
 -20   4   3      479.37      468.71      5.46 o 
 -18   4   3     2310.53     2328.29     19.03 o 
 -16   4   3      141.39      150.81      2.65 o 
 -14   4   3      608.17      630.85      6.88 o 
 -12   4   3      262.83      240.85      3.00 o 
 -10   4   3        0.72        0.29      0.71 o 
  -8   4   3      180.85      215.14      2.75 o 
  -6   4   3     5779.01     6580.20     55.78 o 
  -4   4   3     1496.44     1678.93     15.67 o 
  -2   4   3     8508.92     9184.83     77.08 o 
   0   4   3        3.76        2.49      0.88 o 
   2   4   3      432.49      420.66      3.23 o 
   4   4   3     2065.83     2164.18     12.55 o 
   6   4   3       24.88       33.80      1.36 o 
   8   4   3      174.12      182.34      2.48 o 
  10   4   3        1.90        0.29      0.91 o 
  12   4   3      402.52      376.64      3.84 o 
  14   4   3     1711.16     1599.41     11.50 o 
  16   4   3       60.97       42.96      1.73 o 
  18   4   3      459.83      432.39      5.53 o 
  20   4   3        0.44       -0.18      1.13 o 
  22   4   3       32.61       27.14      2.62 o 
  24   4   3        6.89        4.96      1.51 o 
  26   4   3       30.54       28.27      1.79 o 
  28   4   3       59.13       54.16      2.42 o 
  30   4   3       40.17       29.38      2.30 o 
  32   4   3       44.83       43.98      2.56 o 
 -37   5   3        2.41        4.61      3.26 o 
 -35   5   3      195.51      216.53      6.53 o 
 -33   5   3      173.22      240.66      6.62 o 
 -31   5   3      323.37      305.87      7.00 o 
 -29   5   3      159.45      162.02      5.22 o 
 -27   5   3       11.32        5.32      2.32 o 
 -25   5   3       52.46       66.65      3.16 o 
 -23   5   3     1131.71     1107.17     13.41 o 
 -21   5   3     3920.00     3866.14     30.72 o 
 -19   5   3       26.12       34.74      1.77 o 
 -17   5   3      484.29      487.52      6.12 o 
 -15   5   3        6.31       10.52      1.22 o 
 -13   5   3     1540.51     1630.08     13.35 o 
 -11   5   3      966.12     1012.64      9.70 o 
  -9   5   3     2999.97     3072.25     22.80 o 
  -7   5   3      101.34       83.82      3.35 o 
  -5   5   3      620.59      633.53      8.51 o 
  -3   5   3       29.44       16.45      2.02 o 
  -1   5   3     3027.18     3169.77     32.48 o 
   1   5   3     4797.65     4413.39     28.17 o 
   3   5   3      698.46      726.53      5.10 o 
   5   5   3       71.84       68.40      1.44 o 
   7   5   3      184.29      170.97      2.83 o 
   9   5   3      823.44      815.23      6.37 o 
  11   5   3     2274.67     2302.57     15.56 o 
  13   5   3     1649.64     1550.82     12.11 o 
  15   5   3       12.11       14.91      1.50 o 
  17   5   3     1692.46     1564.48     12.57 o 
  19   5   3      113.80      120.38      3.51 o 
  21   5   3      319.72      281.42      6.34 o 
  23   5   3      268.86      240.93      4.50 o 
  25   5   3        8.58        5.49      2.18 o 
  27   5   3       81.08       77.37      3.67 o 
  29   5   3       38.75       26.19      2.88 o 
  31   5   3       60.38       52.48      3.50 o 
 -34   6   3      170.87      190.00      6.25 o 
 -32   6   3      295.03      323.20     10.87 o 
 -30   6   3       67.44       70.00      4.27 o 
 -28   6   3       60.34       56.66      4.43 o 
 -26   6   3        0.40        2.44      2.44 o 
 -24   6   3       89.11      114.49      4.24 o 
 -22   6   3      109.47      117.40      4.30 o 
 -20   6   3      172.60      184.75      3.51 o 
 -18   6   3      500.32      478.53      6.20 o 
 -16   6   3       38.23       41.48      1.80 o 
 -14   6   3       91.40       76.00      2.07 o 
 -12   6   3      104.72      103.99      2.02 o 
 -10   6   3      373.88      345.42      3.56 o 
  -8   6   3      653.61      585.77      6.05 o 
  -6   6   3        3.19        7.96      1.97 o 
  -4   6   3      336.49      330.22      5.86 o 
  -2   6   3     1961.58     1927.71     21.00 o 
   0   6   3      118.36      131.70      3.62 o 
   2   6   3      379.51      453.00      3.50 o 
   4   6   3       56.89       63.06      1.59 o 
   6   6   3       68.85       68.12      1.80 o 
   8   6   3      380.50      381.71      4.50 o 
  10   6   3      551.46      495.95      4.98 o 
  12   6   3      814.31      810.61      7.22 o 
  14   6   3       28.58       44.43      1.82 o 
  16   6   3     1280.70     1315.78     11.94 o 
  18   6   3      132.30      117.07      3.08 o 
  20   6   3        0.17       -1.55      1.55 o 
  22   6   3      659.00      692.34     12.77 o 
  24   6   3      215.46      223.42      5.18 o 
  26   6   3      351.12      407.55      6.92 o 
  28   6   3      444.61      477.86      7.72 o 
  30   6   3      630.39      663.44      9.53 o 
 -33   7   3       48.45       46.04      3.94 o 
 -31   7   3        1.64       -2.80      2.80 o 
 -29   7   3       39.72       30.38      3.28 o 
 -27   7   3       18.11       15.43      2.86 o 
 -25   7   3      351.14      360.61      7.10 o 
 -23   7   3       73.33       97.99      4.12 o 
 -21   7   3      522.70      438.12      8.04 o 
 -19   7   3      756.78      704.85      9.90 o 
 -17   7   3        3.74        2.22      1.26 o 
 -15   7   3       78.08       88.46      4.05 o 
 -13   7   3        3.72        3.25      1.62 o 
 -11   7   3      448.21      514.29      5.09 o 
  -9   7   3      271.46      305.09      4.85 o 
  -7   7   3      494.73      434.38      8.75 o 
  -5   7   3      882.36      801.06     12.91 o 
  -3   7   3      317.98      276.91     12.37 o 
  -1   7   3       34.53       43.94      2.23 o 
   1   7   3      140.41      129.18      2.00 o 
   3   7   3       33.47       27.31      1.80 o 
   5   7   3      942.55      891.55      7.25 o 
   7   7   3       12.83       10.66      1.15 o 
   9   7   3      410.90      409.57      4.88 o 
  11   7   3       22.59       28.43      1.64 o 
  13   7   3     1340.57     1295.05     11.58 o 
  15   7   3      166.33      170.45      3.77 o 
  17   7   3        3.30        7.59      2.81 o 
  19   7   3       16.57       14.09      2.00 o 
  21   7   3       39.53       34.06      2.45 o 
  23   7   3      171.55      184.75      5.80 o 
  25   7   3       34.18       32.29      2.91 o 
  27   7   3        7.61        9.95      2.67 o 
  29   7   3       14.00       17.52      2.87 o 
 -32   8   3        6.20        5.04      3.10 o 
 -30   8   3      100.93      109.82      5.19 o 
 -28   8   3       14.30       18.20      3.55 o 
 -26   8   3       54.81       57.57      3.81 o 
 -24   8   3       51.31       63.30      3.81 o 
 -22   8   3      152.43      152.03      4.82 o 
 -20   8   3      333.01      309.32      6.32 o 
 -18   8   3        0.35        0.08      1.96 o 
 -16   8   3        7.07        4.24      1.86 o 
 -14   8   3        3.65        3.72      2.17 o 
 -12   8   3      579.72      581.77      7.26 o 
 -10   8   3     1009.00     1061.10     10.12 o 
  -8   8   3        4.25        8.25      1.68 o 
  -6   8   3     1287.18     1248.13     18.65 o 
  -4   8   3      269.87      236.93      6.60 o 
  -2   8   3      331.56      343.16      6.99 o 
   0   8   3      125.69      113.87      2.39 o 
   2   8   3      249.17      276.84      2.85 o 
   4   8   3      734.42      629.63      6.71 o 
   6   8   3      126.78       98.45      2.25 o 
   8   8   3      395.15      384.34      4.29 o 
  10   8   3        4.03       -1.22      1.68 o 
  12   8   3       73.83       71.84      2.99 o 
  14   8   3      162.07      143.44      3.85 o 
  16   8   3      247.01      215.48      4.57 o 
  18   8   3      150.96      160.03      4.22 o 
  20   8   3       91.36       89.91      3.40 o 
  22   8   3       61.79       62.99      2.95 o 
  24   8   3        1.88        0.72      2.33 o 
  26   8   3       60.93       60.29      3.93 o 
 -29   9   3        9.70       19.14      3.28 o 
 -27   9   3       24.01       44.54      3.82 o 
 -25   9   3      204.04      185.98      5.67 o 
 -23   9   3     1093.13     1071.11     14.35 o 
 -21   9   3      167.95      169.98      5.06 o 
 -19   9   3        9.68        7.94      2.35 o 
 -17   9   3       15.00       15.42      2.18 o 
 -15   9   3        0.06       -1.12      1.81 o 
 -13   9   3       49.26       64.72      2.82 o 
 -11   9   3      229.68      202.85      4.51 o 
  -9   9   3     1805.69     1827.15     57.20 o 
  -7   9   3       79.05       79.72      5.16 o 
  -5   9   3       89.16       88.03      5.01 o 
  -3   9   3      135.53      116.62      8.52 o 
  -1   9   3        8.78        8.97      3.91 o 
   1   9   3     2439.59     2498.68     26.31 o 
   3   9   3      186.53      187.28      3.51 o 
   5   9   3       60.62       41.01      2.51 o 
   7   9   3       84.25       64.94      2.72 o 
   9   9   3      121.56      116.20      3.39 o 
  11   9   3      163.28      178.19      5.97 o 
  13   9   3      210.46      204.26      4.41 o 
  15   9   3       60.12       58.33      2.99 o 
  17   9   3      239.42      194.19      4.61 o 
  19   9   3        7.31        5.93      2.06 o 
  21   9   3        9.68        7.37      2.37 o 
  23   9   3      313.36      366.46      6.52 o 
  25   9   3        3.58        3.95      2.92 o 
 -28  10   3      191.35      199.19     11.36 o 
 -26  10   3      104.07      107.09      5.84 o 
 -24  10   3      323.62      389.97      7.76 o 
 -22  10   3        4.22        4.56      3.61 o 
 -20  10   3      125.20      134.43      4.72 o 
 -18  10   3        0.13        1.75      2.19 o 
 -16  10   3       26.74       25.29      2.49 o 
 -14  10   3       96.26       89.08      3.49 o 
 -12  10   3        9.52        9.12      1.74 o 
 -10  10   3        2.38       -0.77      3.12 o 
  -8  10   3      374.99      347.08      8.89 o 
  -6  10   3        8.55        1.42      3.16 o 
  -4  10   3       43.59       47.06      5.07 o 
  -2  10   3      865.10      894.03     20.89 o 
   0  10   3       18.20        8.14      1.99 o 
   2  10   3       72.86       62.99      2.89 o 
   4  10   3       60.35       59.64      3.63 o 
   6  10   3       89.76       93.18      3.18 o 
   8  10   3       84.39       59.72      2.79 o 
  10  10   3      189.10      213.34      5.39 o 
  12  10   3       39.19       30.36      2.43 o 
  14  10   3        5.44       -2.06      2.06 o 
  16  10   3       36.45       32.64      2.89 o 
  18  10   3      201.64      213.91      5.50 o 
  20  10   3      237.85      274.90      5.64 o 
  22  10   3       51.61       48.91      3.23 o 
 -23  11   3       18.64       20.37      3.44 o 
 -21  11   3       53.58       49.58      3.75 o 
 -19  11   3        0.00       -2.45      2.45 o 
 -17  11   3      157.34      171.84      9.53 o 
 -15  11   3      129.15      140.45      6.04 o 
 -13  11   3       16.42        6.46      2.30 o 
 -11  11   3       61.14       45.53      4.67 o 
  -9  11   3        3.60       -3.12      3.12 o 
  -7  11   3       28.74       22.69      3.86 o 
  -5  11   3       58.48       60.85      4.59 o 
  -3  11   3       34.04       32.43      4.87 o 
  -1  11   3      282.12      282.03      8.52 o 
   1  11   3       68.24       59.67      2.86 o 
   3  11   3        0.06       -1.68      1.68 o 
   5  11   3       46.15       35.93      2.56 o 
   7  11   3       36.31       28.69      2.49 o 
   9  11   3      124.02       95.15      3.81 o 
  11  11   3        0.66        0.12      2.20 o 
  13  11   3       22.21       16.02      2.61 o 
  15  11   3       58.76       45.15      4.71 o 
  17  11   3       25.12       19.07      2.85 o 
  19  11   3       14.64       16.89      2.57 o 
 -20  12   3       20.77       18.33      3.07 o 
 -18  12   3       59.13       63.69      7.71 o 
 -16  12   3        6.28       -2.03      4.87 o 
 -14  12   3       91.30      121.71      8.93 o 
 -12  12   3        1.43       -2.43      4.46 o 
 -10  12   3       29.66       23.12      6.09 o 
  -8  12   3        2.04       -4.46      4.46 o 
  -6  12   3       82.95       61.26      6.90 o 
  -4  12   3       56.39       61.26      7.30 o 
  -2  12   3      796.33      882.37     22.31 o 
   0  12   3       85.51       80.33      7.71 o 
   2  12   3        0.58       -1.95      4.67 o 
   4  12   3        0.70       -2.84      2.84 o 
   6  12   3      105.70       91.48      4.42 o 
   8  12   3        0.01       -1.07      2.10 o 
  10  12   3       14.44       14.84      2.56 o 
  12  12   3        0.76       -0.23      2.32 o 
  14  12   3        9.78        7.65      3.46 o 
 -13  13   3       46.06       37.73      6.49 o 
 -11  13   3       34.87       35.29      6.09 o 
  -9  13   3        0.00       -4.87      4.87 o 
  -7  13   3        4.53        2.84      5.27 o 
  -5  13   3      102.55       91.28      8.93 o 
  -3  13   3      239.96      260.45     12.17 o 
  -1  13   3        1.83        1.62      4.87 o 
   1  13   3       10.61       17.04      5.68 o 
   3  13   3        5.71        4.06      4.87 o 
   5  13   3       14.71        1.22      4.87 o 
   7  13   3        7.24        7.28      2.76 o 
   9  13   3       14.53       12.14      3.07 o 
 -38   0   4      348.29      398.79     15.01 o 
 -36   0   4      288.50      301.02     12.98 o 
 -34   0   4       25.39       19.76      3.86 o 
 -32   0   4        4.23       -0.27      3.00 o 
 -30   0   4     3436.54     3165.08     85.80 o 
 -28   0   4     3231.49     3085.25     40.73 o 
 -26   0   4      874.13      835.51     14.06 o 
 -24   0   4     1256.83     1213.41     18.74 o 
 -22   0   4      177.48      160.59      4.28 o 
 -20   0   4      723.10      669.71      8.98 o 
 -18   0   4      499.09      490.42      7.25 o 
 -16   0   4      259.44      166.52      3.73 o 
 -14   0   4     5216.15     5311.35     52.23 o 
 -12   0   4      430.83      353.24      5.15 o 
 -10   0   4     1747.80     1840.72     19.21 o 
  -8   0   4     1211.12     1007.97      9.58 o 
  -6   0   4       15.90       17.86      2.01 o 
  -4   0   4    11149.79    10594.81     88.79 o 
  -2   0   4     5976.75     5980.13     50.31 o 
   0   0   4      466.79      502.39      5.48 o 
   2   0   4        4.79        1.62      1.01 o 
   4   0   4     3167.10     3168.70     32.96 o 
   6   0   4    11575.11    11944.02    117.85 o 
   8   0   4      612.30      653.55     15.97 o 
  10   0   4      427.18      335.62      3.94 o 
  12   0   4     1157.20     1144.70      9.92 o 
  14   0   4      126.97      123.87      3.08 o 
  16   0   4     2040.39     2013.70     26.04 o 
  18   0   4     3922.14     3701.60     36.32 o 
  20   0   4     3278.26     3052.12     31.97 o 
  22   0   4       30.73       41.03      3.46 o 
  24   0   4        3.49        9.21      2.31 o 
  26   0   4       35.06       30.92      2.85 o 
  28   0   4      384.73      391.77      7.43 o 
  30   0   4      244.45      266.22      9.64 o 
  32   0   4        0.01        5.71      4.12 o 
 -39   1   4        0.35        5.53      4.06 o 
 -37   1   4      136.48      138.34      6.88 o 
 -35   1   4        9.27       21.43      3.20 o 
 -33   1   4       11.53        6.40      2.65 o 
 -31   1   4        0.31       -1.97      1.97 o 
 -29   1   4      263.66      254.26      5.27 o 
 -27   1   4     1503.39     1562.71     17.57 o 
 -25   1   4      270.49      295.91      4.60 o 
 -23   1   4      499.42      468.56      5.73 o 
 -21   1   4       76.21       79.59      2.40 o 
 -19   1   4     1974.22     1899.10     16.25 o 
 -17   1   4      239.96      213.02      3.05 o 
 -15   1   4      307.23      291.63      3.44 o 
 -13   1   4     4884.01     5124.87     35.61 o 
 -11   1   4       52.14       27.35      1.36 o 
  -9   1   4      396.63      411.65      3.65 o 
  -7   1   4     5232.46     5593.71     41.59 o 
  -5   1   4     1935.54     1757.18     11.85 o 
  -3   1   4       13.38       19.11      1.25 o 
  -1   1   4     1321.69     1219.91      8.01 o 
   1   1   4      750.83      875.32      6.69 o 
   3   1   4      165.67      154.99      2.30 o 
   5   1   4       81.41       87.86      2.15 o 
   7   1   4     6567.41     6675.80     47.67 o 
   9   1   4      411.63      401.18      3.57 o 
  11   1   4       45.57       41.42      2.09 o 
  13   1   4      235.66      220.45      2.51 o 
  15   1   4     2885.99     2854.32     17.56 o 
  17   1   4       11.52        6.33      1.24 o 
  19   1   4      847.72      886.65      7.76 o 
  21   1   4      520.21      548.99      5.71 o 
  23   1   4       33.03       14.09      1.65 o 
  25   1   4      512.20      493.37      5.69 o 
  27   1   4      573.48      546.94      6.38 o 
  29   1   4      168.24      179.77      3.68 o 
  31   1   4       53.74       70.23      2.86 o 
 -38   2   4       47.88       59.27      4.37 o 
 -36   2   4       59.27       52.37      3.97 o 
 -34   2   4        8.84       16.63      3.12 o 
 -32   2   4       95.26       92.43      4.52 o 
 -30   2   4      131.50      145.93      5.21 o 
 -28   2   4      571.57      549.26      7.80 o 
 -26   2   4       69.68       72.45      3.14 o 
 -24   2   4       27.97       23.41      1.84 o 
 -22   2   4     1409.99     1323.63     12.00 o 
 -20   2   4      106.67      113.06      2.71 o 
 -18   2   4      705.41      710.99      6.53 o 
 -16   2   4     1970.11     1994.07     14.95 o 
 -14   2   4       30.15       33.30      1.33 o 
 -12   2   4       41.29       50.30      1.84 o 
 -10   2   4     2068.76     1953.94     13.20 o 
  -8   2   4    13201.13    13747.39     87.09 o 
  -6   2   4    13458.80    13847.71     87.61 o 
  -4   2   4     1805.74     2093.63     13.81 o 
  -2   2   4     2199.89     2421.20     15.89 o 
   0   2   4      439.72      492.11      4.04 o 
   2   2   4      827.96      856.27      6.91 o 
   4   2   4      214.53      207.49      3.16 o 
   6   2   4      711.11      758.22      6.53 o 
   8   2   4     1297.77     1322.13      9.63 o 
  10   2   4      175.68      180.21      2.56 o 
  12   2   4      330.72      325.05      3.88 o 
  14   2   4       24.41       18.35      1.39 o 
  16   2   4        5.22        2.42      0.97 o 
  18   2   4        0.98        0.00      1.70 o 
  20   2   4       67.52       59.01      2.12 o 
  22   2   4      251.18      238.87      3.65 o 
  24   2   4       66.98       69.33      2.51 o 
  26   2   4        3.70        3.46      1.64 o 
  28   2   4       12.88       12.13      2.03 o 
  30   2   4       57.09       47.91      2.54 o 
  32   2   4       30.53       38.77      2.94 o 
 -37   3   4       59.35       67.69      4.51 o 
 -35   3   4      186.95      206.55      6.38 o 
 -33   3   4        1.54        5.38      2.86 o 
 -31   3   4        1.42        3.93      2.65 o 
 -29   3   4      188.23      185.47      5.44 o 
 -27   3   4      677.97      676.58      8.76 o 
 -25   3   4       46.68       50.19      2.61 o 
 -23   3   4      988.40      992.39      9.67 o 
 -21   3   4      802.26      744.29      7.60 o 
 -19   3   4      570.12      553.49      6.04 o 
 -17   3   4      695.41      731.19      7.16 o 
 -15   3   4     4206.14     4463.31     34.50 o 
 -13   3   4      311.16      324.12      3.52 o 
 -11   3   4       71.65       49.95      1.35 o 
  -9   3   4      756.99      791.12      5.85 o 
  -7   3   4     4745.78     4899.47     31.18 o 
  -5   3   4     1264.37     1087.30      8.33 o 
  -3   3   4     4008.45     3984.59     25.46 o 
  -1   3   4       10.08       29.86      1.36 o 
   1   3   4     1639.64     1811.59     13.24 o 
   3   3   4     2446.75     2469.24     17.79 o 
   5   3   4      484.41      449.80      5.18 o 
   7   3   4     3738.20     3862.03     24.85 o 
   9   3   4     2969.35     2951.77     20.85 o 
  11   3   4       10.26        7.87      1.27 o 
  13   3   4     2767.47     2707.61     19.64 o 
  15   3   4       15.19        9.98      1.37 o 
  17   3   4      855.33      836.78      7.83 o 
  19   3   4      243.64      234.87      4.23 o 
  21   3   4      370.45      364.67      4.29 o 
  23   3   4        0.36       -0.26      1.34 o 
  25   3   4      366.18      361.87      4.60 o 
  27   3   4      480.47      475.70      5.97 o 
  29   3   4       66.86       66.38      3.56 o 
  31   3   4      249.58      246.17      5.86 o 
 -36   4   4       31.22       40.74      3.89 o 
 -34   4   4      498.59      530.69      9.82 o 
 -32   4   4      162.91      163.29      7.22 o 
 -30   4   4      119.10      135.02      4.98 o 
 -28   4   4        0.08        0.27      2.39 o 
 -26   4   4      455.16      452.39      9.48 o 
 -24   4   4      167.14      150.29      3.81 o 
 -22   4   4      276.95      301.60      4.46 o 
 -20   4   4       28.98       22.11      1.63 o 
 -18   4   4      313.39      295.83      4.51 o 
 -16   4   4      268.67      246.86      3.37 o 
 -14   4   4        9.69        9.91      1.07 o 
 -12   4   4      743.58      699.18      6.32 o 
 -10   4   4      764.06      764.69      6.02 o 
  -8   4   4      413.11      475.94     11.27 o 
  -6   4   4     7015.25     7227.23     70.97 o 
  -4   4   4       70.59       62.13      3.94 o 
  -2   4   4      173.17      182.42      4.20 o 
   0   4   4      100.84      130.79      1.56 o 
   2   4   4     2047.98     2070.04     16.54 o 
   4   4   4       26.86       33.49      2.78 o 
   6   4   4     1426.02     1510.58     12.41 o 
   8   4   4     2056.74     1995.55     14.59 o 
  10   4   4      271.64      229.96      3.22 o 
  12   4   4       42.77       37.09      1.78 o 
  14   4   4     2031.26     2025.03     15.36 o 
  16   4   4      286.84      274.70      4.38 o 
  18   4   4      623.99      616.19      6.49 o 
  20   4   4      886.32      913.78      8.76 o 
  22   4   4        7.59        9.42      2.08 o 
  24   4   4        1.08       -0.16      2.13 o 
  26   4   4      661.01      748.20      9.82 o 
  28   4   4      961.57     1019.68     12.34 o 
  30   4   4       49.61       61.07      3.53 o 
 -35   5   4      217.75      256.51      7.77 o 
 -33   5   4        8.26        9.12      3.97 o 
 -31   5   4        0.84        1.55      2.73 o 
 -29   5   4      290.34      311.45      7.43 o 
 -27   5   4       25.28       23.84      2.86 o 
 -25   5   4       59.65       75.03      3.87 o 
 -23   5   4     2123.77     1947.73     22.13 o 
 -21   5   4     1151.69     1083.08     11.56 o 
 -19   5   4       73.26       69.52      2.42 o 
 -17   5   4      395.20      435.82      4.87 o 
 -15   5   4      305.46      323.22      3.82 o 
 -13   5   4        2.65        0.05      1.14 o 
 -11   5   4        4.65        7.46      0.82 o 
  -9   5   4      875.01      795.57     12.91 o 
  -7   5   4     6078.96     6228.39     75.88 o 
  -5   5   4      157.67      128.47     10.55 o 
  -3   5   4     3195.50     3312.47     53.14 o 
  -1   5   4       58.23       70.96      4.30 o 
   1   5   4      427.07      463.25      5.15 o 
   3   5   4      381.15      360.06      4.12 o 
   5   5   4      189.88      182.56      2.50 o 
   7   5   4      218.72      234.10      3.96 o 
   9   5   4       10.56       10.86      1.90 o 
  11   5   4     2357.27     2238.88     16.55 o 
  13   5   4     4564.55     4597.16     32.14 o 
  15   5   4       81.37       79.87      2.86 o 
  17   5   4      187.31      182.11      3.67 o 
  19   5   4        1.07       -1.06      1.71 o 
  21   5   4      302.79      316.47      5.18 o 
  23   5   4       38.15       36.72      2.79 o 
  25   5   4        6.32        7.53      2.43 o 
  27   5   4      139.21      174.91      5.11 o 
  29   5   4        0.13        2.19      2.63 o 
 -34   6   4       22.40       25.79      3.46 o 
 -32   6   4       98.82      113.91      5.12 o 
 -30   6   4       62.78       55.78      3.88 o 
 -28   6   4       50.95       51.15      3.93 o 
 -26   6   4        2.08        1.13      2.44 o 
 -24   6   4       82.46       77.83      3.82 o 
 -22   6   4       42.67       36.81      2.80 o 
 -20   6   4      270.16      256.67      5.41 o 
 -18   6   4       62.73       66.88      2.17 o 
 -16   6   4        8.09       11.91      2.00 o 
 -14   6   4       54.56       61.84      2.37 o 
 -12   6   4      579.73      609.73      7.83 o 
 -10   6   4        1.54        8.52      2.87 o 
  -8   6   4      687.81      652.89     11.47 o 
  -6   6   4      488.43      475.22      9.32 o 
  -4   6   4       49.19       72.23      4.67 o 
  -2   6   4        0.34       -0.20      2.29 o 
   0   6   4        7.68        5.85      2.43 o 
   2   6   4       91.84       56.94      2.29 o 
   4   6   4        2.19        2.32      1.16 o 
   6   6   4      436.78      420.98      4.24 o 
   8   6   4      172.93      144.08      3.33 o 
  10   6   4      198.09      191.15      3.85 o 
  12   6   4      547.30      542.49      6.17 o 
  14   6   4      361.48      366.85      5.68 o 
  16   6   4      401.54      418.25      6.26 o 
  18   6   4       37.21       19.94      2.97 o 
  20   6   4       43.48       35.79      2.41 o 
  22   6   4       55.04       50.84      2.78 o 
  24   6   4      184.83      182.71      5.20 o 
  26   6   4       92.59       90.81      4.61 o 
  28   6   4        0.63        4.54      2.63 o 
 -33   7   4        6.11        1.60      2.97 o 
 -31   7   4       18.62       20.06      3.28 o 
 -29   7   4        0.78        0.28      2.56 o 
 -27   7   4       35.45       48.49      3.49 o 
 -25   7   4      735.51      653.64     10.31 o 
 -23   7   4      114.58      130.51      4.47 o 
 -21   7   4        0.21        0.06      2.11 o 
 -19   7   4      666.25      672.94     12.41 o 
 -17   7   4       59.11       75.46      2.35 o 
 -15   7   4       72.21       59.49      2.58 o 
 -13   7   4      833.23      853.48     16.94 o 
 -11   7   4      695.15      664.57     12.19 o 
  -9   7   4     1164.44     1074.64     20.28 o 
  -7   7   4      284.50      339.06      8.17 o 
  -5   7   4      492.93      430.10      9.18 o 
  -3   7   4      250.98      254.35      7.02 o 
  -1   7   4     4677.00     4823.69     60.24 o 
   1   7   4     2096.27     2201.22     29.98 o 
   3   7   4     1128.75     1149.13     11.10 o 
   5   7   4      488.47      460.88      4.92 o 
   7   7   4      231.14      226.92      3.08 o 
   9   7   4      187.48      176.68      3.21 o 
  11   7   4       14.48       18.34      2.28 o 
  13   7   4       38.61       33.73      2.37 o 
  15   7   4     4045.83     3813.39     33.33 o 
  17   7   4        8.72        2.28      2.09 o 
  19   7   4        8.93        9.99      2.00 o 
  21   7   4       15.41       20.99      2.35 o 
  23   7   4       20.35       13.21      2.29 o 
  25   7   4      163.77      163.54      7.61 o 
  27   7   4        7.75        3.68      2.67 o 
 -32   8   4        5.46        8.55      3.10 o 
 -30   8   4      155.37      147.37      5.60 o 
 -28   8   4       12.17       22.99      3.10 o 
 -26   8   4      164.40      198.85      6.33 o 
 -24   8   4      126.47      131.01      7.85 o 
 -22   8   4       67.27       58.03      3.39 o 
 -20   8   4       35.41       32.93      2.56 o 
 -18   8   4      110.40      113.55      3.58 o 
 -16   8   4      251.32      277.59      5.04 o 
 -14   8   4        0.30       -2.87      2.87 o 
 -12   8   4       64.80       62.86      7.30 o 
 -10   8   4     1110.99     1085.84     17.50 o 
  -8   8   4     1685.19     1725.54     24.81 o 
  -6   8   4       87.45       80.59      5.25 o 
  -4   8   4      938.60     1029.55     16.64 o 
  -2   8   4        1.84       -0.23      3.00 o 
   0   8   4      732.61      684.86     12.48 o 
   2   8   4      438.30      422.83      9.32 o 
   4   8   4       31.37       21.35      1.66 o 
   6   8   4      526.99      477.00      5.26 o 
   8   8   4        3.22        1.94      1.65 o 
  10   8   4       28.35       28.84      2.25 o 
  12   8   4        0.00        0.09      1.83 o 
  14   8   4       30.33       32.81      2.58 o 
  16   8   4       23.15       43.08      2.69 o 
  18   8   4       89.91       89.77      3.72 o 
  20   8   4        0.02       -0.14      2.00 o 
  22   8   4        2.16       -1.63      2.00 o 
  24   8   4       68.63       69.85      4.18 o 
 -29   9   4        6.47        7.29      3.06 o 
 -27   9   4      539.52      611.16     10.20 o 
 -25   9   4       13.91       19.77      3.03 o 
 -23   9   4      380.48      420.32      7.67 o 
 -21   9   4      109.34      114.48      4.01 o 
 -19   9   4        0.07        1.90      1.76 o 
 -17   9   4      309.24      302.05      8.59 o 
 -15   9   4       70.87       69.27      5.88 o 
 -13   9   4      501.76      544.50     11.47 o 
 -11   9   4      104.92      142.40      6.31 o 
  -9   9   4        7.19       14.86      3.44 o 
  -7   9   4       15.87       15.75      3.29 o 
  -5   9   4        5.88       -0.31      3.00 o 
  -3   9   4      187.05      192.33      6.74 o 
  -1   9   4      582.60      618.69     29.21 o 
   1   9   4       10.77        9.33      3.29 o 
   3   9   4      285.05      244.74      7.31 o 
   5   9   4       56.17       49.50      3.83 o 
   7   9   4      525.22      508.60      6.64 o 
   9   9   4        1.96       -0.80      1.83 o 
  11   9   4        0.96       -1.83      1.83 o 
  13   9   4       58.50       57.98      2.96 o 
  15   9   4       25.51       23.51      3.63 o 
  17   9   4       27.81       23.30      2.50 o 
  19   9   4        0.91       -1.23      2.18 o 
  21   9   4        4.72        4.84      2.19 o 
  23   9   4      125.34      151.04      5.39 o 
 -26  10   4      130.49      166.92      5.31 o 
 -24  10   4        9.32       11.27      2.59 o 
 -22  10   4        6.67        5.40      2.31 o 
 -20  10   4       27.13       23.73      2.34 o 
 -18  10   4       85.87       88.80      5.88 o 
 -16  10   4       54.06       65.61      5.14 o 
 -14  10   4      142.78      121.92      6.16 o 
 -12  10   4      267.76      249.23      7.88 o 
 -10  10   4       25.92       26.17      4.02 o 
  -8  10   4      141.71      154.99      6.60 o 
  -6  10   4        4.67       13.60      3.58 o 
  -4  10   4       19.10       14.98      3.58 o 
  -2  10   4        1.71       -0.62      4.46 o 
   0  10   4      124.65      113.35      5.88 o 
   2  10   4       24.74       10.55      3.65 o 
   4  10   4      335.16      290.00      8.46 o 
   6  10   4        2.04        2.84      1.76 o 
   8  10   4        0.05       -1.22      2.96 o 
  10  10   4       23.69       29.99      2.38 o 
  12  10   4        0.00       -0.41      2.16 o 
  14  10   4       36.74       50.19      2.85 o 
  16  10   4       40.86       36.60      2.70 o 
  18  10   4       30.64       43.95      3.37 o 
  20  10   4       26.09       29.75      2.99 o 
 -23  11   4       43.50       34.08      6.90 o 
 -21  11   4      100.19      119.27      9.33 o 
 -19  11   4        5.56        3.57      4.87 o 
 -17  11   4        2.28        5.97      3.86 o 
 -15  11   4       66.85       74.60      5.59 o 
 -13  11   4       31.51       15.94      6.09 o 
 -11  11   4        0.43        1.83      3.45 o 
  -9  11   4       17.29       18.41      4.15 o 
  -7  11   4       42.26       39.75      4.87 o 
  -5  11   4      355.23      422.02     10.60 o 
  -3  11   4      111.65      104.44      6.00 o 
  -1  11   4        7.55        0.16      3.58 o 
   1  11   4        0.54       -3.16      3.16 o 
   3  11   4       53.80       45.47      4.44 o 
   5  11   4       12.90        8.80      3.70 o 
   7  11   4       52.83       61.37      3.15 o 
   9  11   4      462.91      550.51      9.98 o 
  11  11   4       13.46       16.56      2.47 o 
  13  11   4       64.75       64.25      3.66 o 
  15  11   4       17.56       19.97      2.81 o 
 -18  12   4       10.96       21.50      6.49 o 
 -16  12   4       11.11       15.42      6.09 o 
 -14  12   4        0.78       -5.27      5.27 o 
 -12  12   4        1.43       -3.25      5.27 o 
 -10  12   4       15.06       16.63      6.09 o 
  -8  12   4      285.60      324.55     13.39 o 
  -6  12   4      138.05      145.24     10.14 o 
  -4  12   4       82.96       77.08      7.71 o 
  -2  12   4       50.75       49.09      6.90 o 
   0  12   4       40.55       36.51      6.49 o 
   2  12   4        6.69        3.25      4.87 o 
   4  12   4       71.65       63.69      7.30 o 
   6  12   4        0.03       -3.65      4.87 o 
   8  12   4       38.98       46.25      6.49 o 
  10  12   4       15.24       19.88      6.09 o 
  12  12   4       10.44       11.46      3.13 o 
  -9  13   4       15.52        6.90      5.68 o 
  -7  13   4       23.95       21.50      6.49 o 
  -5  13   4       29.63       27.99      6.09 o 
  -3  13   4        2.75        9.33      5.68 o 
  -1  13   4       72.00      101.83      9.33 o 
   1  13   4        0.21       -5.27      5.27 o 
   3  13   4       18.90       12.17      5.68 o 
 -37   1   5       20.64       24.36      4.30 o 
 -35   1   5      102.45      110.18      6.16 o 
 -33   1   5       25.05       12.40      4.63 o 
 -31   1   5        0.66        4.41      2.73 o 
 -29   1   5      996.47     1022.38     14.45 o 
 -27   1   5        0.38        0.81      2.03 o 
 -25   1   5        4.66        4.50      1.85 o 
 -23   1   5      428.17      414.47      5.51 o 
 -21   1   5      641.16      634.57      6.45 o 
 -19   1   5      713.09      736.50      7.92 o 
 -17   1   5      817.37      883.54     11.07 o 
 -15   1   5      487.15      538.72      7.34 o 
 -13   1   5      371.88      394.00      4.15 o 
 -11   1   5       96.85       97.48      2.07 o 
  -9   1   5     1552.72     1684.51     12.64 o 
  -7   1   5      252.82      221.04      2.80 o 
  -5   1   5       21.49       18.53      1.10 o 
  -3   1   5      744.20      771.38      6.48 o 
  -1   1   5      422.08      470.46      5.08 o 
   1   1   5     1055.06     1002.12      8.11 o 
   3   1   5       65.72       48.25      2.15 o 
   5   1   5     4456.32     4638.60     32.68 o 
   7   1   5      712.49      687.46      5.91 o 
   9   1   5     1363.81     1413.25     13.60 o 
  11   1   5     1246.26     1248.54     10.49 o 
  13   1   5      383.89      337.92      4.44 o 
  15   1   5      496.93      467.22      5.15 o 
  17   1   5      118.49      126.12      3.16 o 
  19   1   5       53.35       52.93      2.35 o 
  21   1   5      123.03      132.44      2.89 o 
  23   1   5     1253.10     1237.07     10.44 o 
  25   1   5      564.90      527.24      5.97 o 
  27   1   5        6.17        7.79      1.93 o 
  29   1   5       22.70       28.12      2.38 o 
 -38   2   5       11.36        7.46      8.32 o 
 -36   2   5       21.05       23.56      4.15 o 
 -34   2   5        5.49        6.56      2.96 o 
 -32   2   5       49.34       33.65      3.43 o 
 -30   2   5     1549.59     1496.98     27.35 o 
 -28   2   5      317.92      311.41      6.62 o 
 -26   2   5      274.97      273.36      5.20 o 
 -24   2   5       46.17       40.28      2.52 o 
 -22   2   5      115.82      103.51      3.69 o 
 -20   2   5      647.49      607.89      7.50 o 
 -18   2   5     1340.82     1318.41     12.63 o 
 -16   2   5     1663.30     1736.25     13.40 o 
 -14   2   5       17.07       15.35      1.44 o 
 -12   2   5      117.40      136.66      2.69 o 
 -10   2   5     1173.41     1061.79      8.50 o 
  -8   2   5     3082.40     3171.59     22.48 o 
  -6   2   5     2849.34     3027.96     21.49 o 
  -4   2   5      391.19      358.38      3.60 o 
  -2   2   5     1180.22     1241.25      9.64 o 
   0   2   5       26.95       19.75      1.47 o 
   2   2   5      549.77      538.61     11.38 o 
   4   2   5     4226.27     4448.40     29.00 o 
   6   2   5      100.86      126.00      2.30 o 
   8   2   5       77.24       66.05      2.22 o 
  10   2   5      632.49      586.82      6.55 o 
  12   2   5      673.21      647.94      6.21 o 
  14   2   5      100.16       96.48      2.66 o 
  16   2   5      877.70      862.87     12.40 o 
  18   2   5      301.56      268.65      4.42 o 
  20   2   5       24.77       29.18      2.13 o 
  22   2   5        0.73       -1.26      1.78 o 
  24   2   5      268.86      299.28      5.68 o 
  26   2   5      491.58      511.37      7.80 o 
  28   2   5        1.17       -0.58      2.36 o 
 -37   3   5       93.19      148.62      7.02 o 
 -35   3   5       38.23       38.36      3.73 o 
 -33   3   5        4.96       -0.22      2.79 o 
 -31   3   5      108.26      125.38      5.05 o 
 -29   3   5       51.81       61.42      3.82 o 
 -27   3   5      127.58      129.89      4.77 o 
 -25   3   5      434.08      409.50      8.47 o 
 -23   3   5      880.82      854.43      9.80 o 
 -21   3   5      943.25      925.21     11.63 o 
 -19   3   5      187.37      181.66      3.20 o 
 -17   3   5        0.09       -0.48      0.91 o 
 -15   3   5       15.97       11.62      1.35 o 
 -13   3   5       20.60       22.05      1.18 o 
 -11   3   5      452.49      448.07      4.33 o 
  -9   3   5     3317.51     3545.44     24.98 o 
  -7   3   5      404.64      520.25      4.65 o 
  -5   3   5      263.80      332.19      3.32 o 
  -3   3   5       47.72       79.57      1.61 o 
  -1   3   5      468.93      494.31      4.56 o 
   1   3   5      677.59      655.80      5.29 o 
   3   3   5      235.40      214.53      2.94 o 
   5   3   5      464.63      477.11      5.92 o 
   7   3   5       74.34       74.77      2.44 o 
   9   3   5      276.50      251.24      4.07 o 
  11   3   5     2232.88     2320.72     24.70 o 
  13   3   5      199.26      207.12      3.79 o 
  15   3   5      204.01      204.66      3.83 o 
  17   3   5       34.37       32.75      2.27 o 
  19   3   5       69.07       61.05      2.45 o 
  21   3   5      326.31      352.70      6.02 o 
  23   3   5      231.90      229.78      5.98 o 
  25   3   5       59.36       70.29      3.54 o 
  27   3   5       16.44       21.39      2.82 o 
  29   3   5       36.18       34.47      3.11 o 
 -36   4   5        0.31        0.25      2.92 o 
 -34   4   5        6.23        0.54      2.79 o 
 -32   4   5        2.72       -1.13      2.79 o 
 -30   4   5        3.92       -0.38      2.62 o 
 -28   4   5      142.05      126.68      4.71 o 
 -26   4   5      243.05      235.47      5.61 o 
 -24   4   5       27.81       22.57      2.64 o 
 -22   4   5       13.92       17.99      2.50 o 
 -20   4   5      863.22      814.79     13.05 o 
 -18   4   5       99.93      110.38      2.51 o 
 -16   4   5      348.59      373.49      4.38 o 
 -14   4   5        2.16       -0.52      1.07 o 
 -12   4   5      251.68      288.74      7.25 o 
 -10   4   5     1405.50     1424.34     15.73 o 
  -8   4   5     1326.07     1367.91     32.91 o 
  -6   4   5      176.09      170.07      5.48 o 
  -4   4   5      903.63     1017.20     15.35 o 
  -2   4   5        2.63        5.55      1.66 o 
   0   4   5       70.50       55.79      1.54 o 
   2   4   5        0.33        1.09      0.90 o 
   4   4   5       46.00       49.89      3.37 o 
   6   4   5      221.94      239.43      3.52 o 
   8   4   5      128.04      117.94      5.63 o 
  10   4   5      727.58      761.56      6.98 o 
  12   4   5      561.28      566.72      6.35 o 
  14   4   5      171.80      177.75      3.60 o 
  16   4   5      162.83      129.49      3.65 o 
  18   4   5       99.79       90.01      3.24 o 
  20   4   5      180.75      169.06      3.97 o 
  22   4   5      244.78      255.06      5.36 o 
  24   4   5       62.56       74.52      3.53 o 
  26   4   5       49.10       55.42      3.41 o 
  28   4   5        8.70        2.29      2.69 o 
 -35   5   5        0.48        4.91      3.03 o 
 -33   5   5       80.62       77.74      4.94 o 
 -31   5   5        3.71       -1.89      2.49 o 
 -29   5   5       60.04       64.39      3.81 o 
 -27   5   5        5.95        3.25      2.50 o 
 -25   5   5      171.22      178.15      5.12 o 
 -23   5   5       22.52       25.41      3.09 o 
 -21   5   5      650.67      656.82      9.37 o 
 -19   5   5        8.84        5.09      1.48 o 
 -17   5   5      742.76      743.24      8.89 o 
 -15   5   5      179.63      156.67      2.43 o 
 -13   5   5        7.62        3.29      1.41 o 
 -11   5   5      357.50      313.43      7.75 o 
  -9   5   5     1680.10     1825.54     25.39 o 
  -7   5   5      779.04      726.89     12.48 o 
  -5   5   5       99.50      105.70      5.68 o 
  -3   5   5      182.31      170.57      6.00 o 
  -1   5   5     2816.32     2790.48     36.43 o 
   1   5   5     3169.64     3116.77     27.29 o 
   3   5   5       86.95       82.49      2.98 o 
   5   5   5        3.20        0.95      1.11 o 
   7   5   5       53.34       54.97      2.07 o 
   9   5   5      327.28      315.75      5.03 o 
  11   5   5      722.54      727.77      7.53 o 
  13   5   5     1023.81      984.25     10.77 o 
  15   5   5       35.29       25.17      2.34 o 
  17   5   5        1.41        2.07      1.92 o 
  19   5   5       13.86       14.17      2.11 o 
  21   5   5       19.70       13.19      2.11 o 
  23   5   5      441.73      466.76      7.49 o 
  25   5   5       79.85       69.24      3.57 o 
  27   5   5        5.37        8.37      2.67 o 
 -34   6   5        7.40        4.93      3.10 o 
 -32   6   5       94.56      113.91      5.01 o 
 -30   6   5       71.88       94.73      4.56 o 
 -28   6   5      142.97      155.02      5.11 o 
 -26   6   5      561.24      527.77     11.39 o 
 -24   6   5      121.24      125.67      5.52 o 
 -22   6   5      148.18      150.02      4.51 o 
 -20   6   5      202.38      222.11      4.85 o 
 -18   6   5      159.03      169.31      3.32 o 
 -16   6   5      168.97      140.21      3.98 o 
 -14   6   5      314.20      306.49      8.17 o 
 -12   6   5     1525.33     1477.45     21.94 o 
 -10   6   5     3016.80     3115.98     40.73 o 
  -8   6   5      208.39      180.47      6.90 o 
  -6   6   5       60.52       43.21      3.73 o 
  -4   6   5       92.38      102.17      8.72 o 
  -2   6   5       10.51       11.28      5.48 o 
   0   6   5     2060.04     2018.36     27.83 o 
   2   6   5       35.84       39.18      2.26 o 
   4   6   5     2908.92     2830.97     31.31 o 
   6   6   5      516.54      574.70      9.72 o 
   8   6   5       56.01       49.43      3.51 o 
  10   6   5      216.91      206.42      4.23 o 
  12   6   5      390.17      441.28      9.69 o 
  14   6   5       17.63        9.14      2.13 o 
  16   6   5      340.26      307.17      5.48 o 
  18   6   5      373.90      365.31      6.13 o 
  20   6   5       46.88       52.10      2.82 o 
  22   6   5       51.00       40.59      2.74 o 
  24   6   5      416.64      444.94      9.08 o 
  26   6   5      124.49      147.88      4.88 o 
 -31   7   5       14.43       13.24      3.89 o 
 -29   7   5        3.16        0.46      2.61 o 
 -27   7   5       20.87       23.44      2.95 o 
 -25   7   5        0.01        3.42      2.36 o 
 -23   7   5      208.35      194.60      4.94 o 
 -21   7   5       37.10       40.43      2.74 o 
 -19   7   5       41.91       35.82      2.80 o 
 -17   7   5       15.76       13.81      3.44 o 
 -15   7   5       83.29       54.94      4.44 o 
 -13   7   5       20.55       21.16      4.46 o 
 -11   7   5      102.06      107.29      5.59 o 
  -9   7   5      978.30      983.28     16.35 o 
  -7   7   5       18.30       13.98      3.29 o 
  -5   7   5        0.01       -1.83      6.09 o 
  -3   7   5       54.60       51.73      4.02 o 
  -1   7   5      358.61      358.90      8.61 o 
   1   7   5       29.56       15.87      3.29 o 
   3   7   5      128.62      145.58      5.88 o 
   5   7   5      114.78       86.55      2.31 o 
   7   7   5       35.03       25.82      2.22 o 
   9   7   5       64.47       57.49      4.04 o 
  11   7   5      587.41      579.90      9.20 o 
  13   7   5       90.14      103.63      4.92 o 
  15   7   5       39.28       42.17      2.72 o 
  17   7   5        5.13        4.90      2.13 o 
  19   7   5       30.49       38.88      2.59 o 
  21   7   5       22.29       20.33      2.54 o 
  23   7   5       44.82       51.31      3.01 o 
 -30   8   5       17.46       17.25      3.30 o 
 -28   8   5      108.56      112.73      4.77 o 
 -26   8   5       84.80      101.55      4.22 o 
 -24   8   5        1.73        0.16      2.25 o 
 -22   8   5       83.16       90.59      3.34 o 
 -20   8   5       84.64       87.43      5.88 o 
 -18   8   5       57.34       64.70      4.87 o 
 -16   8   5        3.24        2.65      3.58 o 
 -14   8   5      982.71      967.20     16.64 o 
 -12   8   5      234.60      245.12     20.49 o 
 -10   8   5        1.27        4.27      3.29 o 
  -8   8   5        8.22        2.64      3.85 o 
  -6   8   5       40.44       34.57      4.67 o 
  -4   8   5      401.83      399.77     10.75 o 
  -2   8   5        1.80        0.10      3.00 o 
   0   8   5        7.19        8.80      3.29 o 
   2   8   5      113.16       99.53      5.59 o 
   4   8   5       41.67       45.50      6.49 o 
   6   8   5       52.98       45.27      4.30 o 
   8   8   5       20.99       16.53      2.46 o 
  10   8   5       67.33       64.72      6.27 o 
  12   8   5      186.85      185.82      4.32 o 
  14   8   5       26.86       28.41      2.55 o 
  16   8   5       96.42      110.33      3.81 o 
  18   8   5       30.55       32.81      2.82 o 
  20   8   5        0.71       -2.09      2.09 o 
  22   8   5        0.78       -0.68      2.30 o 
 -27   9   5      127.16      126.10      4.67 o 
 -25   9   5        0.31       -0.43      2.08 o 
 -23   9   5      153.34      163.31      9.33 o 
 -21   9   5       68.39       64.12      5.30 o 
 -19   9   5        9.06       10.08      3.86 o 
 -17   9   5        8.61        8.19      3.86 o 
 -15   9   5      137.62      133.54      6.45 o 
 -13   9   5       17.26       11.39      5.68 o 
 -11   9   5      626.52      597.27     17.44 o 
  -9   9   5        0.09        2.03      3.16 o 
  -7   9   5       45.35       40.73      4.44 o 
  -5   9   5       24.91       19.52      3.58 o 
  -3   9   5      114.12      114.98      6.45 o 
  -1   9   5      281.33      301.26      8.89 o 
   1   9   5      133.48      136.21      6.45 o 
   3   9   5       82.68       64.74      4.88 o 
   5   9   5        6.86       12.58      3.58 o 
   7   9   5       72.70       66.09      5.01 o 
   9   9   5       52.65       49.77      3.08 o 
  11   9   5       79.99       99.54      8.00 o 
  13   9   5      570.43      572.99      7.81 o 
  15   9   5        0.14       -2.40      2.40 o 
  17   9   5       43.54       35.66      2.87 o 
  19   9   5      100.28      132.98      4.44 o 
 -24  10   5       69.50       48.58      5.43 o 
 -22  10   5       45.12       44.46      6.49 o 
 -20  10   5        0.07       -2.45      5.07 o 
 -18  10   5      208.41      261.60      8.75 o 
 -16  10   5       31.24       38.26      4.73 o 
 -14  10   5        3.16       -2.84      3.44 o 
 -12  10   5        4.64        8.21      3.70 o 
 -10  10   5        0.12       -4.06      4.06 o 
  -8  10   5       58.83       46.29      4.73 o 
  -6  10   5      231.07      271.12     24.34 o 
  -4  10   5       32.49       23.57      4.15 o 
  -2  10   5      244.36      246.79      8.17 o 
   0  10   5       18.95       11.56      3.73 o 
   2  10   5       62.63       61.67      4.88 o 
   4  10   5       61.52       50.63      7.71 o 
   6  10   5        4.25        0.83      3.58 o 
   8  10   5       44.12       39.27      8.32 o 
  10  10   5       86.95       68.97      3.45 o 
  12  10   5       44.98       38.50      3.07 o 
  14  10   5       24.01       37.89      2.71 o 
  16  10   5       19.51        9.61      2.43 o 
 -21  11   5        4.49        1.22      4.30 o 
 -19  11   5       60.48       60.72      5.74 o 
 -17  11   5       16.34       15.26      5.68 o 
 -15  11   5       79.48       60.95      5.45 o 
 -13  11   5       50.68       53.43      5.16 o 
 -11  11   5        4.11       -3.25      3.73 o 
  -9  11   5       18.99        5.27      4.87 o 
  -7  11   5        2.48        2.88      3.80 o 
  -5  11   5        9.99        7.71      3.73 o 
  -3  11   5       36.15       40.39      4.88 o 
  -1  11   5       11.81       15.62      4.02 o 
   1  11   5        0.75        2.74      3.58 o 
   3  11   5        2.46        9.59      3.99 o 
   5  11   5        1.30        1.23      3.86 o 
   7  11   5       32.69       36.65      5.01 o 
   9  11   5        0.43        4.21      3.86 o 
  11  11   5       13.49       12.58      5.68 o 
 -14  12   5        0.15       -5.68      5.68 o 
 -12  12   5       25.06       25.96      6.49 o 
 -10  12   5        2.46       -2.03      5.68 o 
  -8  12   5        9.20       10.95      6.09 o 
  -6  12   5      294.05      298.18     13.39 o 
  -4  12   5       80.85       88.03      8.52 o 
  -2  12   5        7.02       -3.25      5.27 o 
   0  12   5        2.01       -1.62      4.87 o 
   2  12   5       32.33       23.94      6.49 o 
   4  12   5       40.53       34.89      6.90 o 
   6  12   5       23.47       36.51      6.90 o 
 -36   0   6        2.57        2.43      4.87 o 
 -34   0   6        3.42        9.33      5.27 o 
 -32   0   6     2070.99     2127.01     43.41 o 
 -30   0   6        4.48        7.30      4.87 o 
 -28   0   6        4.24        0.00      4.46 o 
 -26   0   6       39.80       39.18      3.73 o 
 -24   0   6       76.29       74.24      6.69 o 
 -22   0   6     1364.25     1354.66     19.79 o 
 -20   0   6     2147.30     2100.66     28.11 o 
 -18   0   6      905.24      949.62     11.95 o 
 -16   0   6     2942.08     2982.30     30.92 o 
 -14   0   6      989.64     1038.10     12.41 o 
 -12   0   6      152.93      111.35      4.73 o 
 -10   0   6     2999.10     3018.97     30.92 o 
  -8   0   6     1320.89     1503.58     17.71 o 
  -6   0   6      112.42      124.32      3.66 o 
  -4   0   6     6230.69     6485.14     63.47 o 
  -2   0   6      370.34      362.64      5.77 o 
   0   0   6       82.08       78.99      3.20 o 
   2   0   6     1723.48     1654.67     22.73 o 
   4   0   6      661.14      665.03     15.23 o 
   6   0   6       44.71       31.80      2.83 o 
   8   0   6      397.44      385.00      8.41 o 
  10   0   6     1463.30     1524.28     17.80 o 
  12   0   6        6.21        0.41      2.11 o 
  14   0   6      650.02      633.48     11.76 o 
  16   0   6      510.13      453.63      9.75 o 
  18   0   6       29.82       39.15      3.99 o 
  20   0   6       80.03       78.81      5.68 o 
  22   0   6      232.19      243.82     11.76 o 
  24   0   6      369.16      365.12     14.20 o 
  26   0   6       99.88      106.70      9.74 o 
 -37   1   6       66.67       89.93     15.62 o 
 -35   1   6      113.93       90.47      6.00 o 
 -33   1   6      394.24      386.44     10.95 o 
 -31   1   6       23.06       23.09      5.48 o 
 -29   1   6        3.02        4.55      2.56 o 
 -27   1   6       75.85       64.03      7.35 o 
 -25   1   6      276.24      266.04      5.92 o 
 -23   1   6      213.09      206.74      4.45 o 
 -21   1   6      766.32      745.08      8.82 o 
 -19   1   6      210.93      238.30      4.05 o 
 -17   1   6       34.41       39.12      2.02 o 
 -15   1   6        0.42        1.36      1.18 o 
 -13   1   6     1087.90     1070.71      9.75 o 
 -11   1   6       65.41       49.55      1.88 o 
  -9   1   6      240.45      182.90      6.07 o 
  -7   1   6       77.45      106.26      2.30 o 
  -5   1   6      601.74      649.43      5.96 o 
  -3   1   6      195.31      235.41      3.36 o 
  -1   1   6     1385.71     1376.89     10.84 o 
   1   1   6      402.57      436.94      4.65 o 
   3   1   6        1.05        4.06      1.21 o 
   5   1   6       41.22       31.58      1.62 o 
   7   1   6     1009.24      980.98      8.64 o 
   9   1   6     1437.53     1524.22     12.50 o 
  11   1   6       13.94       10.38      1.92 o 
  13   1   6       48.07       51.89      2.43 o 
  15   1   6      412.79      406.27      7.93 o 
  17   1   6       51.66       38.45      2.90 o 
  19   1   6      477.23      451.11      8.50 o 
  21   1   6      320.02      304.86      8.55 o 
  23   1   6        0.86       -2.65      2.65 o 
  25   1   6       21.43       15.01      4.02 o 
  27   1   6        1.15       -3.04      5.48 o 
 -36   2   6       55.89       67.41      6.09 o 
 -34   2   6        3.48       -2.37      3.58 o 
 -32   2   6       24.58       25.26      3.86 o 
 -30   2   6      182.87      168.62      5.35 o 
 -28   2   6       60.29       58.96      3.59 o 
 -26   2   6      239.83      245.46      5.92 o 
 -24   2   6        1.59       -1.30      2.26 o 
 -22   2   6      154.91      137.74      4.41 o 
 -20   2   6        0.20       -1.65      1.65 o 
 -18   2   6      318.31      326.64      4.10 o 
 -16   2   6      172.40      154.42      3.11 o 
 -14   2   6       66.41       58.49      2.29 o 
 -12   2   6        5.97        6.96      1.19 o 
 -10   2   6      117.17      120.08      2.36 o 
  -8   2   6      129.43      113.01      2.28 o 
  -6   2   6      588.59      615.47      5.87 o 
  -4   2   6      425.28      451.64      5.05 o 
  -2   2   6      246.84      246.22      3.62 o 
   0   2   6      175.84      172.33      3.09 o 
   2   2   6       16.89       14.10      1.29 o 
   4   2   6        2.79        1.01      1.29 o 
   6   2   6      552.70      586.13      7.77 o 
   8   2   6      552.40      542.57      7.08 o 
  10   2   6     2459.66     2427.73     32.38 o 
  12   2   6      631.31      658.41      8.95 o 
  14   2   6       21.78       17.31      1.96 o 
  16   2   6      259.84      271.82      7.55 o 
  18   2   6      160.38      147.17      5.14 o 
  20   2   6        2.94       -2.65      2.65 o 
  22   2   6      286.42      308.76      5.90 o 
  24   2   6       71.86       82.48      3.67 o 
  26   2   6       75.28       89.63      3.95 o 
 -35   3   6       19.38       17.20      4.27 o 
 -33   3   6      309.61      309.71     21.50 o 
 -31   3   6      708.49      721.02     11.30 o 
 -29   3   6       12.15       10.98      2.80 o 
 -27   3   6       12.14       11.92      2.75 o 
 -25   3   6       68.60       54.42      3.33 o 
 -23   3   6      254.70      261.18      5.79 o 
 -21   3   6      145.42      141.68      4.36 o 
 -19   3   6      279.11      292.59      5.67 o 
 -17   3   6      185.36      197.84      3.34 o 
 -15   3   6      385.10      391.68      5.87 o 
 -13   3   6       17.56        9.16      1.78 o 
 -11   3   6     2323.44     2456.74     18.02 o 
  -9   3   6       38.94       48.71      2.18 o 
  -7   3   6      155.23      161.87      2.90 o 
  -5   3   6      135.87      128.22      2.18 o 
  -3   3   6      129.63      122.13      2.24 o 
  -1   3   6      520.81      539.58      5.12 o 
   1   3   6      103.77      101.25      2.19 o 
   3   3   6      819.42      821.62      7.86 o 
   5   3   6        8.66        3.58      1.53 o 
   7   3   6     1417.22     1379.95     13.91 o 
   9   3   6      569.51      520.24      7.02 o 
  11   3   6        2.98        2.83      1.89 o 
  13   3   6       24.96       29.04      2.91 o 
  15   3   6       32.22       35.34      2.63 o 
  17   3   6      311.22      311.50      6.01 o 
  19   3   6       16.04       11.69      2.09 o 
  21   3   6      914.90      977.98     11.51 o 
  23   3   6      119.04      106.41      4.23 o 
  25   3   6      179.67      184.80      5.44 o 
 -34   4   6      110.46      136.15      7.11 o 
 -32   4   6      236.58      221.42      8.78 o 
 -30   4   6       23.44       24.68      3.22 o 
 -28   4   6      197.19      189.48      5.55 o 
 -26   4   6     1202.97     1195.42     15.84 o 
 -24   4   6       24.26       29.22      2.80 o 
 -22   4   6      184.20      170.69      4.66 o 
 -20   4   6      190.95      209.85      5.76 o 
 -18   4   6       90.19       87.82      2.81 o 
 -16   4   6      192.30      206.91      3.60 o 
 -14   4   6      551.56      470.37      5.03 o 
 -12   4   6     6915.28     7202.71     54.22 o 
 -10   4   6      104.03       99.45      3.26 o 
  -8   4   6       35.06       47.71      2.22 o 
  -6   4   6      264.00      283.17      4.68 o 
  -4   4   6       30.56       33.05      1.60 o 
  -2   4   6        0.66       -1.26      1.26 o 
   0   4   6      709.39      703.98      6.91 o 
   2   4   6     4202.40     4336.22     53.74 o 
   4   4   6        9.71       13.39      2.88 o 
   6   4   6       70.40       70.59      2.76 o 
   8   4   6     1773.27     1784.50     24.98 o 
  10   4   6        2.03        2.65      2.20 o 
  12   4   6      379.48      391.76      7.27 o 
  14   4   6      108.87       97.69      4.17 o 
  16   4   6        8.35       13.69      2.75 o 
  18   4   6      223.55      230.99      4.66 o 
  20   4   6      134.35      120.10      3.76 o 
  22   4   6      409.95      450.62      7.36 o 
  24   4   6       66.04       65.91      3.50 o 
 -33   5   6        0.16       -1.35      2.73 o 
 -31   5   6        0.47        3.97      2.75 o 
 -29   5   6       13.39        8.71      2.80 o 
 -27   5   6       48.08       42.27      3.39 o 
 -25   5   6      397.40      382.51      7.22 o 
 -23   5   6        1.53       -0.88      2.06 o 
 -21   5   6       35.13       37.54      2.74 o 
 -19   5   6       35.74       28.99      2.22 o 
 -17   5   6        0.28       -1.82      1.82 o 
 -15   5   6        0.19       -3.25      3.25 o 
 -13   5   6       15.58       11.04      5.48 o 
 -11   5   6     2112.56     2128.51     29.55 o 
  -9   5   6     1452.02     1421.76     21.23 o 
  -7   5   6       10.92        2.07      3.00 o 
  -5   5   6       80.80       54.70      4.67 o 
  -3   5   6      618.32      649.71     12.05 o 
  -1   5   6       28.79       31.11      1.99 o 
   1   5   6       30.19       28.59      1.63 o 
   3   5   6        0.02       -0.74      1.28 o 
   5   5   6      530.02      529.41      9.78 o 
   7   5   6      210.21      199.77      4.82 o 
   9   5   6      856.92      899.55     20.21 o 
  11   5   6      132.58      138.97      8.84 o 
  13   5   6       77.41       86.12      4.06 o 
  15   5   6       10.90       12.30      2.50 o 
  17   5   6       36.35       32.10      2.61 o 
  19   5   6        4.04        5.05      2.06 o 
  21   5   6       67.05       89.02      4.24 o 
  23   5   6       27.66       37.58      3.21 o 
 -32   6   6       14.36       16.60      3.15 o 
 -30   6   6       21.22       13.31      2.90 o 
 -28   6   6       67.74       62.62      3.88 o 
 -26   6   6       55.20       55.86      4.27 o 
 -24   6   6       21.97       15.23      2.49 o 
 -22   6   6        2.57        0.12      2.17 o 
 -20   6   6        5.08        3.17      1.73 o 
 -18   6   6        5.53       -3.69      5.07 o 
 -16   6   6      184.58      156.24      6.60 o 
 -14   6   6      488.00      476.34     15.01 o 
 -12   6   6      686.72      660.40     22.52 o 
 -10   6   6      960.21      900.64     17.44 o 
  -8   6   6      121.04      100.75      9.13 o 
  -6   6   6      309.81      295.11      9.94 o 
  -4   6   6      177.23      187.69      7.10 o 
  -2   6   6       92.19       76.01      5.01 o 
   0   6   6      169.23      154.62      6.02 o 
   2   6   6      107.43      103.42      5.72 o 
   4   6   6        0.00        2.12      1.26 o 
   6   6   6       23.37       17.44      2.22 o 
   8   6   6       44.36       36.36      2.78 o 
  10   6   6      660.19      650.51     11.72 o 
  12   6   6       95.87      104.43      4.93 o 
  14   6   6        4.38       -1.97      4.03 o 
  16   6   6        6.47        2.80      2.50 o 
  18   6   6        8.72       -0.84      1.90 o 
  20   6   6       67.07       61.50      3.03 o 
  22   6   6        8.85        5.97      2.42 o 
 -31   7   6       20.01       13.79      6.49 o 
 -29   7   6       52.30       56.80      3.78 o 
 -27   7   6       31.68       33.21      3.08 o 
 -25   7   6       14.16       19.31      2.56 o 
 -23   7   6      263.27      276.85      5.45 o 
 -21   7   6       27.49       35.36      4.30 o 
 -19   7   6        6.44        5.78      3.58 o 
 -17   7   6        0.98       -4.06      4.06 o 
 -15   7   6      112.20       91.87      6.00 o 
 -13   7   6      879.61      905.47     16.06 o 
 -11   7   6      136.61      119.12      6.16 o 
  -9   7   6       97.74      119.28      8.72 o 
  -7   7   6       11.21       11.86      3.58 o 
  -5   7   6       55.93       29.07      3.99 o 
  -3   7   6      664.34      695.86     13.48 o 
  -1   7   6      437.79      434.45     10.18 o 
   1   7   6       63.84       63.64      4.73 o 
   3   7   6      694.83      581.79     12.05 o 
   5   7   6       64.45       57.21      4.59 o 
   7   7   6       62.23       76.59      6.86 o 
   9   7   6      214.27      221.20      5.15 o 
  11   7   6      452.84      511.14      8.53 o 
  13   7   6      342.73      328.21      6.92 o 
  15   7   6      152.34      136.45      7.59 o 
  17   7   6       76.62       73.60      4.17 o 
  19   7   6      174.62      214.60      5.15 o 
  21   7   6      215.33      225.74      6.69 o 
 -28   8   6       33.21       44.90      5.45 o 
 -26   8   6        2.79        9.46      4.15 o 
 -24   8   6      287.10      311.91     10.34 o 
 -22   8   6       28.33       21.05      4.27 o 
 -20   8   6      118.27      124.11      6.58 o 
 -18   8   6        0.95        0.03      3.58 o 
 -16   8   6        7.82       17.49      4.06 o 
 -14   8   6       31.73       29.38      4.15 o 
 -12   8   6      425.26      480.06     11.04 o 
 -10   8   6      159.27      137.14      6.49 o 
  -8   8   6        5.48       -1.69      3.41 o 
  -6   8   6       62.86       48.06      4.73 o 
  -4   8   6      475.42      542.26     23.12 o 
  -2   8   6      259.01      235.86      7.88 o 
   0   8   6      438.87      424.32     10.95 o 
   2   8   6      818.08      775.85     17.85 o 
   4   8   6       41.11       34.57      6.90 o 
   6   8   6      173.92      142.76      6.74 o 
   8   8   6       64.56       61.18      3.08 o 
  10   8   6      776.28      815.88     12.52 o 
  12   8   6       47.24       41.79      3.44 o 
  14   8   6       65.41       61.61      3.92 o 
  16   8   6        1.36       -0.02      2.65 o 
  18   8   6      110.22      112.08      5.11 o 
 -25   9   6        1.57        5.08      4.15 o 
 -23   9   6       26.23       19.26      4.73 o 
 -21   9   6       22.39       26.51      4.85 o 
 -19   9   6       88.85       93.50      6.45 o 
 -17   9   6       37.55       20.59      4.30 o 
 -15   9   6       61.11       53.78      8.32 o 
 -13   9   6       28.98       25.43      4.27 o 
 -11   9   6       86.68      105.95      6.45 o 
  -9   9   6      117.33      151.83      6.99 o 
  -7   9   6        3.06        3.85      3.73 o 
  -5   9   6      160.36      148.47      7.02 o 
  -3   9   6       38.49       31.11      4.30 o 
  -1   9   6      156.95      126.79      6.70 o 
   1   9   6       21.44       10.14      3.86 o 
   3   9   6       22.24       18.97      4.02 o 
   5   9   6      158.72      177.53      9.74 o 
   7   9   6        7.77        9.13      4.30 o 
   9   9   6      157.31      168.52      7.60 o 
  11   9   6       78.44       53.22      3.41 o 
  13   9   6       40.80       41.82      3.18 o 
  15   9   6       14.60       25.50      3.24 o 
 -22  10   6       76.98       81.07      7.71 o 
 -20  10   6      237.38      264.07      9.32 o 
 -18  10   6      111.16      129.82      7.31 o 
 -16  10   6       63.63       51.08      5.30 o 
 -14  10   6        1.50        1.06      3.99 o 
 -12  10   6       77.35       60.55      5.45 o 
 -10  10   6       20.82       23.93      9.74 o 
  -8  10   6       14.29       10.35      4.02 o 
  -6  10   6        8.49       14.60      4.30 o 
  -4  10   6        8.37        0.81      3.73 o 
  -2  10   6       29.30       29.53      4.44 o 
   0  10   6        4.62        5.07      3.73 o 
   2  10   6        8.25        5.27      3.73 o 
   4  10   6       36.29       36.12      4.73 o 
   6  10   6       14.46       18.56      4.67 o 
   8  10   6       21.98       27.97      4.73 o 
  10  10   6        0.72        1.62      4.02 o 
  12  10   6       89.71      117.95      7.31 o 
 -17  11   6      245.52      287.17     10.18 o 
 -15  11   6       17.29       14.76      4.73 o 
 -13  11   6        3.74        5.06      4.44 o 
 -11  11   6       39.80       48.96      5.30 o 
  -9  11   6        1.32       -1.04      3.99 o 
  -7  11   6      217.19      232.64      8.75 o 
  -5  11   6      231.11      223.08      8.46 o 
  -3  11   6       20.07       12.88      4.56 o 
  -1  11   6        1.71       -2.78      3.86 o 
   1  11   6       29.48       35.06      8.32 o 
   3  11   6       84.35       89.70      6.31 o 
   5  11   6        4.21        9.13      4.30 o 
   7  11   6      324.17      394.15     11.47 o 
 -35   1   7        0.24        0.61      5.07 o 
 -33   1   7      258.03      258.13     10.95 o 
 -31   1   7        3.56        3.45      3.44 o 
 -29   1   7       83.82       89.65      5.30 o 
 -27   1   7       20.56       18.61      3.29 o 
 -25   1   7       19.70       19.02      3.85 o 
 -23   1   7      375.94      349.70      6.69 o 
 -21   1   7      489.43      517.86      8.27 o 
 -19   1   7      186.87      200.07      4.95 o 
 -17   1   7      125.36      132.57      3.69 o 
 -15   1   7      407.98      426.23      6.09 o 
 -13   1   7       20.88       31.42      2.12 o 
 -11   1   7       72.04       81.09      2.57 o 
  -9   1   7        0.38       -0.16      1.25 o 
  -7   1   7      520.48      506.91      5.29 o 
  -5   1   7      181.42      172.22      3.81 o 
  -3   1   7      596.74      617.84      6.03 o 
  -1   1   7        7.73        7.92      1.37 o 
   1   1   7       51.36       60.91      2.64 o 
   3   1   7       18.46       18.74      2.12 o 
   5   1   7     1763.27     1742.06     17.04 o 
   7   1   7      349.16      365.48      5.26 o 
   9   1   7      165.37      170.99      3.84 o 
  11   1   7        9.83       14.80      2.58 o 
  13   1   7       86.68       72.40      3.48 o 
  15   1   7       80.20       72.01      3.50 o 
  17   1   7       48.16       36.18      4.02 o 
  19   1   7      378.12      411.22     10.33 o 
  21   1   7        0.00        0.00      3.44 o 
  23   1   7      197.67      187.19      7.75 o 
 -34   2   7      370.73      376.06      9.99 o 
 -32   2   7      146.07      159.16      7.30 o 
 -30   2   7        1.84        4.18      5.27 o 
 -28   2   7      525.91      540.05     11.02 o 
 -26   2   7       43.51       49.25      4.09 o 
 -24   2   7      278.84      256.15      5.89 o 
 -22   2   7      142.06      160.29      4.81 o 
 -20   2   7      181.34      194.79      5.01 o 
 -18   2   7     1166.85     1171.22     21.42 o 
 -16   2   7       36.35       36.50      2.68 o 
 -14   2   7      734.14      800.83     10.57 o 
 -12   2   7       71.92       64.40      3.76 o 
 -10   2   7        0.23       -1.38      1.38 o 
  -8   2   7     1181.27     1245.06     10.16 o 
  -6   2   7      709.65      714.76      6.57 o 
  -4   2   7       81.95       86.52      2.35 o 
  -2   2   7       27.13       20.94      1.93 o 
   0   2   7     1231.24     1251.03     12.65 o 
   2   2   7      701.70      717.51     12.88 o 
   4   2   7      239.60      248.46      5.45 o 
   6   2   7     1609.01     1659.26     19.19 o 
   8   2   7        9.70       17.38      2.62 o 
  10   2   7       64.29       81.50      4.06 o 
  12   2   7        2.29        1.28      2.32 o 
  14   2   7      187.03      184.70      5.86 o 
  16   2   7      336.18      376.21      6.82 o 
  18   2   7      227.39      236.07      6.53 o 
  20   2   7       93.34      103.40      6.16 o 
  22   2   7        0.95        0.68      3.58 o 
 -33   3   7       31.42       30.66      4.27 o 
 -31   3   7        3.51        2.38      3.41 o 
 -29   3   7        0.36        1.98      3.22 o 
 -27   3   7      100.12      101.53      4.53 o 
 -25   3   7        1.49        3.53      2.44 o 
 -23   3   7        2.00       -0.62      2.26 o 
 -21   3   7       64.93       56.07      3.33 o 
 -19   3   7        4.23       -0.53      2.15 o 
 -17   3   7        0.45       -1.18      2.06 o 
 -15   3   7      672.98      637.07      9.01 o 
 -13   3   7      101.42      114.02      3.16 o 
 -11   3   7      268.76      271.33      4.16 o 
  -9   3   7       68.70       77.81      2.49 o 
  -7   3   7       49.67       51.35      2.22 o 
  -5   3   7      214.94      199.48      3.56 o 
  -3   3   7      375.24      380.69      5.27 o 
  -1   3   7       43.02       38.33      2.09 o 
   1   3   7      807.26      803.07     12.95 o 
   3   3   7      128.75      119.18      6.96 o 
   5   3   7       48.70       40.27      3.37 o 
   7   3   7      478.36      501.13      8.22 o 
   9   3   7      249.83      237.35      5.85 o 
  11   3   7        6.89        4.92      2.39 o 
  13   3   7      107.44      114.66      4.64 o 
  15   3   7        3.05        0.12      2.22 o 
  17   3   7       20.28       16.13      2.60 o 
  19   3   7       31.84       34.84      3.73 o 
  21   3   7        4.96        3.71      3.70 o 
 -32   4   7       33.83       31.33      4.19 o 
 -30   4   7       35.61       34.34      4.26 o 
 -28   4   7        8.45        7.71      2.61 o 
 -26   4   7        0.02        0.16      2.50 o 
 -24   4   7        0.19       -2.11      2.11 o 
 -22   4   7        4.12       -1.45      2.06 o 
 -20   4   7       20.66       12.43      2.31 o 
 -18   4   7       26.84       24.41      3.81 o 
 -16   4   7      481.33      512.36     11.95 o 
 -14   4   7      172.02      198.38      3.49 o 
 -12   4   7      509.79      497.48      5.75 o 
 -10   4   7      136.44      126.18      3.06 o 
  -8   4   7       27.29       27.80      2.24 o 
  -6   4   7      162.71      156.10      5.04 o 
  -4   4   7       78.59       75.20      2.69 o 
  -2   4   7      128.75      134.62      3.73 o 
   0   4   7       42.83       44.19      2.30 o 
   2   4   7      219.00      236.92      5.35 o 
   4   4   7      302.41      281.91      6.70 o 
   6   4   7       72.65       69.54      3.57 o 
   8   4   7      138.86      147.42      4.71 o 
  10   4   7       12.13       11.34      2.68 o 
  12   4   7       95.00       91.68      4.36 o 
  14   4   7      370.04      358.28      7.39 o 
  16   4   7        1.43       -2.25      2.25 o 
  18   4   7        6.63       -0.10      2.38 o 
  20   4   7      191.48      202.73      6.27 o 
 -31   5   7       31.82       29.23      6.90 o 
 -29   5   7        1.12        5.02      2.65 o 
 -27   5   7       48.59       48.51      3.29 o 
 -25   5   7      406.07      454.18      7.92 o 
 -23   5   7        0.15       -2.12      2.12 o 
 -21   5   7       22.28       17.72      2.29 o 
 -19   5   7        1.32       -1.96      1.96 o 
 -17   5   7       77.50       84.28      7.71 o 
 -15   5   7      358.58      393.19     14.20 o 
 -13   5   7        5.19        9.21      4.87 o 
 -11   5   7       14.42       12.41      5.27 o 
  -9   5   7       90.77       82.75      5.01 o 
  -7   5   7       17.55       10.75      3.16 o 
  -5   5   7       39.52       36.95      3.99 o 
  -3   5   7      134.32      154.34      6.45 o 
  -1   5   7      184.69      172.17      6.74 o 
   1   5   7       10.18        5.46      2.82 o 
   3   5   7       36.45       35.81      2.74 o 
   5   5   7      287.66      304.02      5.90 o 
   7   5   7       74.10       85.04      6.63 o 
   9   5   7       27.40       33.71      2.90 o 
  11   5   7      156.53      148.21      4.95 o 
  13   5   7       24.85       17.31      2.93 o 
  15   5   7       10.74       15.22      2.86 o 
  17   5   7       81.10       87.27      4.27 o 
  19   5   7      180.69      186.90      5.49 o 
 -30   6   7        5.40       17.46      2.95 o 
 -28   6   7      265.46      255.91      6.10 o 
 -26   6   7       31.22       28.93      3.38 o 
 -24   6   7      194.54      199.68      4.82 o 
 -22   6   7       57.24       67.59      5.30 o 
 -20   6   7        3.75       -3.36      3.58 o 
 -18   6   7       54.60       33.67      4.44 o 
 -16   6   7       36.35       24.17      5.68 o 
 -14   6   7     3340.84     3292.63    102.23 o 
 -12   6   7        4.50        3.06      3.70 o 
 -10   6   7      358.25      311.42      8.75 o 
  -8   6   7        1.69       -3.16      3.16 o 
  -6   6   7      215.21      221.84      7.60 o 
  -4   6   7        0.58       -3.16      3.16 o 
  -2   6   7      727.73      738.80     14.06 o 
   0   6   7      783.56      769.23     14.34 o 
   2   6   7      722.41      692.95     13.48 o 
   4   6   7      457.73      460.54      7.05 o 
   6   6   7       23.63       20.17      2.31 o 
   8   6   7      253.89      282.83     10.44 o 
  10   6   7        6.27        6.84      2.47 o 
  12   6   7        0.11        3.30      2.45 o 
  14   6   7       40.16       33.04      3.15 o 
  16   6   7      112.08      117.38      4.95 o 
  18   6   7       32.09       29.23      3.09 o 
 -27   7   7       30.57       19.38      4.59 o 
 -25   7   7        3.61        1.62      4.02 o 
 -23   7   7        0.23       -1.88      6.90 o 
 -21   7   7        3.92       -2.71      6.90 o 
 -19   7   7        0.02       -3.58      3.58 o 
 -17   7   7       10.73        4.46      3.73 o 
 -15   7   7      185.54      180.67      7.60 o 
 -13   7   7        1.88        3.82      3.41 o 
 -11   7   7       49.42       26.83      4.02 o 
  -9   7   7       10.85        9.23      3.58 o 
  -7   7   7        7.54        5.68      3.44 o 
  -5   7   7        0.38       -1.83      3.44 o 
  -3   7   7      110.18       91.77      6.00 o 
  -1   7   7      147.02      130.18      6.58 o 
   1   7   7       49.02       41.42      4.56 o 
   3   7   7        1.28        1.51      3.58 o 
   5   7   7       12.72       14.36      3.99 o 
   7   7   7      152.91      167.47      7.76 o 
   9   7   7       50.40       46.55      3.29 o 
  11   7   7       88.82       94.02      4.52 o 
  13   7   7       32.26       48.22      3.41 o 
  15   7   7       37.23       42.90      3.54 o 
 -24   8   7       57.74       56.17      6.49 o 
 -22   8   7       15.47       19.86      8.93 o 
 -20   8   7       98.36      109.07     10.35 o 
 -18   8   7       29.03       25.26      4.30 o 
 -16   8   7       24.24       15.11      4.15 o 
 -14   8   7       21.57       17.10      5.48 o 
 -12   8   7      343.04      336.94     20.08 o 
 -10   8   7       66.78       65.88      5.16 o 
  -8   8   7        0.35       -3.45      3.45 o 
  -6   8   7       18.87        7.03      3.86 o 
  -4   8   7        0.15       -1.64      3.58 o 
  -2   8   7        2.67        0.50      3.58 o 
   0   8   7       55.67       58.44      5.16 o 
   2   8   7       88.42       69.32      5.30 o 
   4   8   7       25.71       13.77      4.44 o 
   6   8   7        3.35        3.65      4.02 o 
   8   8   7      443.89      467.99     11.76 o 
  10   8   7       21.71       25.32      4.59 o 
  12   8   7      124.02      148.19      4.85 o 
  14   8   7       85.08       92.73      7.99 o 
 -21   9   7       11.32       11.25      8.93 o 
 -19   9   7      124.52      148.31      7.73 o 
 -17   9   7       70.90       65.93      5.59 o 
 -15   9   7        0.51        0.20      4.26 o 
 -13   9   7       15.15       17.42      4.44 o 
 -11   9   7        2.09       -3.86      3.86 o 
  -9   9   7        1.88        6.92      4.15 o 
  -7   9   7        4.78        1.50      4.26 o 
  -5   9   7       56.25       47.35      5.27 o 
  -3   9   7        5.88       12.18      4.15 o 
  -1   9   7        1.45        0.41      3.73 o 
   1   9   7       48.94       32.87      4.73 o 
   3   9   7        2.50       -3.03      5.48 o 
   5   9   7       24.29       50.26      5.68 o 
   7   9   7       95.81       86.35      6.31 o 
   9   9   7        9.36        9.84      4.44 o 
 -16  10   7        2.65        0.41      4.27 o 
 -14  10   7        8.17        5.81      5.07 o 
 -12  10   7       27.82       15.10      4.44 o 
 -10  10   7        9.85        9.59      5.68 o 
  -8  10   7      128.31      153.73      7.85 o 
  -6  10   7       74.07       72.48      7.51 o 
  -4  10   7        0.53       -3.59      3.86 o 
  -2  10   7        2.27       -5.27      5.68 o 
   0  10   7        0.85       -3.99      3.99 o 
   2  10   7        1.02       -0.61      4.02 o 
   4  10   7      158.86      154.66     12.17 o 
 -32   0   8       12.61       13.79      5.68 o 
 -30   0   8      164.53      191.08      9.74 o 
 -28   0   8        5.69        8.93      4.87 o 
 -26   0   8        3.06       -1.62      4.06 o 
 -24   0   8        0.48        1.62      4.06 o 
 -22   0   8      609.64      620.70     16.63 o 
 -20   0   8      582.61      557.41     15.01 o 
 -18   0   8       22.45       23.94      4.46 o 
 -16   0   8       66.11       49.90      5.27 o 
 -14   0   8      224.41      207.71      8.93 o 
 -12   0   8      145.86      118.46      7.30 o 
 -10   0   8     1680.74     1681.57     32.86 o 
  -8   0   8        1.76       -3.65      3.65 o 
  -6   0   8       15.55       17.04      4.06 o 
  -4   0   8       24.75       13.79      4.06 o 
  -2   0   8      173.22      159.84      7.71 o 
   0   0   8      584.98      541.59     14.60 o 
   2   0   8      935.59      958.64     21.50 o 
   4   0   8     1073.47     1108.74     24.75 o 
   6   0   8      926.20     1018.27     23.53 o 
   8   0   8        0.51        4.87      4.46 o 
  10   0   8       43.62       52.74      6.09 o 
  12   0   8       99.60       96.96      7.71 o 
  14   0   8      529.06      572.83     17.04 o 
  16   0   8       34.23       42.60      6.09 o 
  18   0   8       60.23       63.69      7.30 o 
 -31   1   8       16.56       23.84      4.02 o 
 -29   1   8       52.81       58.59      4.73 o 
 -27   1   8        0.17       -2.55      3.00 o 
 -25   1   8        0.90       -0.99      3.00 o 
 -23   1   8      297.13      289.05      7.73 o 
 -21   1   8      113.86      106.62      5.30 o 
 -19   1   8       84.19      105.13      5.25 o 
 -17   1   8      377.93      382.11     11.76 o 
 -15   1   8       15.14       19.11      3.12 o 
 -13   1   8       66.16       67.25      4.67 o 
 -11   1   8        0.03       -2.85      2.85 o 
  -9   1   8      610.16      590.12      8.65 o 
  -7   1   8       38.21       26.09      2.62 o 
  -5   1   8      237.67      246.72      5.38 o 
  -3   1   8       16.28       11.09      2.26 o 
  -1   1   8      227.37      211.22      5.12 o 
   1   1   8       63.19       60.80      3.51 o 
   3   1   8      143.70      147.14      5.74 o 
   5   1   8      496.30      534.66     10.60 o 
   7   1   8      815.65      764.61     13.47 o 
   9   1   8      137.08      146.04      6.00 o 
  11   1   8       34.55       26.37      3.73 o 
  13   1   8       12.21       15.03      3.58 o 
  15   1   8       17.61       10.55      3.73 o 
  17   1   8       98.12      121.30      6.45 o 
  19   1   8        0.30       -3.58      3.58 o 
 -32   2   8       21.49       23.59      5.27 o 
 -30   2   8        1.00        2.10      3.29 o 
 -28   2   8       10.85        6.42      3.65 o 
 -26   2   8       11.30        5.99      3.00 o 
 -24   2   8        5.06        4.73      3.00 o 
 -22   2   8       74.20       67.60      5.27 o 
 -20   2   8      167.33      164.76      5.94 o 
 -18   2   8      328.31      327.73      7.91 o 
 -16   2   8       84.16      103.18      4.97 o 
 -14   2   8      102.93      104.81      3.94 o 
 -12   2   8        0.20       -1.52      1.96 o 
 -10   2   8       37.83       40.61      2.75 o 
  -8   2   8      277.69      273.21      6.56 o 
  -6   2   8        4.51        1.52      2.02 o 
  -4   2   8       19.29        9.20      2.26 o 
  -2   2   8      122.44      136.01      5.71 o 
   0   2   8      235.07      220.26      6.99 o 
   2   2   8       32.58       35.09      2.92 o 
   4   2   8      247.32      271.47      9.45 o 
   6   2   8       42.98       33.81      3.10 o 
   8   2   8      107.05       94.25      4.85 o 
  10   2   8       87.76       79.39      5.07 o 
  12   2   8      402.06      400.50      9.58 o 
  14   2   8       89.25       86.56      6.90 o 
  16   2   8        1.54       -2.71      3.58 o 
  18   2   8       47.86       45.95      4.73 o 
 -31   3   8      239.82      264.67     15.82 o 
 -29   3   8        0.33        1.29      3.12 o 
 -27   3   8      121.48      127.90      5.75 o 
 -25   3   8      135.39      125.74      5.36 o 
 -23   3   8        4.48        2.07      2.83 o 
 -21   3   8      109.27       98.63      8.11 o 
 -19   3   8       94.82      106.27      5.93 o 
 -17   3   8      701.84      776.24     11.13 o 
 -15   3   8      260.32      249.85      5.46 o 
 -13   3   8       98.62      102.57      3.59 o 
 -11   3   8       31.90       31.59      4.67 o 
  -9   3   8       78.81       82.06      4.56 o 
  -7   3   8        0.15       -1.86      1.86 o 
  -5   3   8      191.80      210.05      4.82 o 
  -3   3   8        1.96       -0.76      2.06 o 
  -1   3   8        1.35        1.95      2.18 o 
   1   3   8        0.70       -2.20      2.20 o 
   3   3   8     1099.74     1165.69     14.67 o 
   5   3   8        5.83        1.44      2.31 o 
   7   3   8        8.95       13.47      2.68 o 
   9   3   8      165.11      156.12      5.10 o 
  11   3   8       15.64       11.42      3.41 o 
  13   3   8       43.24       58.26      4.67 o 
  15   3   8       10.62        8.93      5.07 o 
  17   3   8      108.39      117.13      6.70 o 
 -30   4   8      129.83      128.03     10.35 o 
 -28   4   8       17.88       14.30      4.06 o 
 -26   4   8       43.92       45.55      3.98 o 
 -24   4   8        8.93       12.95      4.67 o 
 -22   4   8        6.04       -0.08      2.76 o 
 -20   4   8       49.71       50.84      3.45 o 
 -18   4   8        0.07       -2.55      3.58 o 
 -16   4   8     1403.21     1419.35     16.65 o 
 -14   4   8      507.77      507.22      7.63 o 
 -12   4   8      221.41      205.48      4.22 o 
 -10   4   8       42.05       39.14      4.15 o 
  -8   4   8      172.37      189.78     10.75 o 
  -6   4   8        2.67       -2.41      2.41 o 
  -4   4   8       60.51       53.72      2.82 o 
  -2   4   8      216.72      209.77      4.89 o 
   0   4   8     1451.29     1473.94     24.50 o 
   2   4   8      149.03      144.14      5.10 o 
   4   4   8       82.01       82.25      3.74 o 
   6   4   8        8.18        9.57      2.45 o 
   8   4   8       13.63       13.41      2.87 o 
  10   4   8      191.43      209.46      5.90 o 
  12   4   8      259.78      270.09      7.48 o 
  14   4   8       16.18       13.01      3.51 o 
  16   4   8      116.01      129.73      6.63 o 
 -27   5   8        1.21        5.53      4.26 o 
 -25   5   8        2.47       -1.14      2.50 o 
 -23   5   8       10.41       11.36      2.39 o 
 -21   5   8       10.19        6.09      4.06 o 
 -19   5   8       12.63        2.47      3.70 o 
 -17   5   8      824.55      788.10     14.92 o 
 -15   5   8      287.62      273.79     15.82 o 
 -13   5   8      108.03       65.92      5.16 o 
 -11   5   8        2.22       -3.44      3.44 o 
  -9   5   8       88.93       71.00      5.01 o 
  -7   5   8      257.34      245.28      7.75 o 
  -5   5   8        3.96       -3.29      3.29 o 
  -3   5   8      110.55      112.66     12.78 o 
  -1   5   8      363.53      360.97      9.47 o 
   1   5   8       10.68       10.98      2.48 o 
   3   5   8       33.45       32.59      2.59 o 
   5   5   8        0.19        0.81      2.19 o 
   7   5   8       40.57       39.15      3.04 o 
   9   5   8        7.94       11.58      2.69 o 
  11   5   8       35.03       38.57      3.44 o 
  13   5   8       32.96       30.79      3.39 o 
  15   5   8       29.36       36.57      4.46 o 
 -26   6   8        5.64       -4.46      5.68 o 
 -24   6   8        0.02        1.25      3.86 o 
 -22   6   8       22.58       18.44      4.44 o 
 -20   6   8        2.11       -3.68      3.70 o 
 -18   6   8       52.24       61.22      5.30 o 
 -16   6   8      159.95      160.69     10.35 o 
 -14   6   8      749.67      739.50     14.48 o 
 -12   6   8      473.38      464.60     28.60 o 
 -10   6   8        2.46       -0.61      3.44 o 
  -8   6   8        0.74       -3.04      3.44 o 
  -6   6   8       12.44        9.53      3.73 o 
  -4   6   8        4.36        0.63      3.58 o 
  -2   6   8        4.96        4.33      3.58 o 
   0   6   8       20.62       16.24      4.26 o 
   2   6   8      142.73      145.45      7.31 o 
   4   6   8        0.22       -2.82      4.67 o 
   6   6   8       63.22       64.81      3.41 o 
   8   6   8       85.86       87.11      4.85 o 
  10   6   8        9.40        9.80      2.74 o 
  12   6   8        2.39        2.17      3.09 o 
 -23   7   8       52.33       54.73      5.45 o 
 -21   7   8        0.02       -1.96      4.15 o 
 -19   7   8       11.19       11.17      4.27 o 
 -17   7   8        3.11       10.63      4.15 o 
 -15   7   8       94.36       88.09     10.95 o 
 -13   7   8      151.61      163.22      9.33 o 
 -11   7   8       15.79        9.53      4.02 o 
  -9   7   8       24.43       29.70      4.30 o 
  -7   7   8        0.44       -3.58      3.58 o 
  -5   7   8      122.56      124.97      7.17 o 
  -3   7   8        7.45        3.95      3.86 o 
  -1   7   8       88.99       80.93      5.74 o 
   1   7   8        0.03        0.81      3.73 o 
   3   7   8        0.15       -1.47      3.86 o 
   5   7   8      202.77      201.59     13.39 o 
   7   7   8      200.13      232.22      9.03 o 
   9   7   8       18.41       14.29      4.44 o 
  11   7   8        7.75       12.67      4.56 o 
 -20   8   8       91.23      104.11      6.88 o 
 -18   8   8        3.12       -1.91      7.71 o 
 -16   8   8       66.45       28.87      4.88 o 
 -14   8   8        0.70        1.20      3.86 o 
 -12   8   8      179.22      170.96      7.75 o 
 -10   8   8       75.32       71.87      7.71 o 
  -8   8   8        2.59        1.77      3.86 o 
  -6   8   8        0.37       -0.61      4.02 o 
  -4   8   8        2.32       -3.86      3.86 o 
  -2   8   8       13.20        5.11      4.15 o 
   0   8   8       49.03       30.95      4.73 o 
   2   8   8      187.84      222.69      8.88 o 
   4   8   8       45.36       32.03      5.01 o 
   6   8   8        8.60       23.66      5.27 o 
 -15   9   8       31.67       32.78      5.01 o 
 -13   9   8        6.50        5.81      4.44 o 
 -11   9   8        0.00       -0.41      4.30 o 
  -9   9   8       73.98       75.10      6.16 o 
  -7   9   8      107.40      113.85      7.44 o 
  -5   9   8        0.27       -1.57      4.15 o 
  -3   9   8      169.97      161.89      8.14 o 
  -1   9   8       25.41       13.51      4.73 o 
   1   9   8        9.12       11.09      4.73 o 
 -27   1   9       44.31       37.14      6.09 o 
 -25   1   9       35.28       21.13      3.73 o 
 -23   1   9       11.04        5.10      5.27 o 
 -21   1   9       91.48      100.28      5.59 o 
 -19   1   9      304.34      341.38     11.56 o 
 -17   1   9      207.90      207.28      6.58 o 
 -15   1   9       12.75        9.44      3.12 o 
 -13   1   9       37.98       42.26      3.70 o 
 -11   1   9      307.32      318.90      7.73 o 
  -9   1   9       30.93       13.98      3.00 o 
  -7   1   9       52.42       56.13      5.27 o 
  -5   1   9        4.01        1.90      2.71 o 
  -3   1   9       29.81       20.62      3.29 o 
  -1   1   9       17.43        7.41      3.29 o 
   1   1   9      841.01      888.06     14.91 o 
   3   1   9       14.94       27.83      3.86 o 
   5   1   9      192.48      191.36      6.87 o 
   7   1   9       10.99       13.48      3.85 o 
   9   1   9       12.31        8.32      3.85 o 
  11   1   9       70.76       92.06      5.72 o 
  13   1   9        1.23        0.91      3.65 o 
 -28   2   9       11.08        7.04      6.29 o 
 -26   2   9        1.49       -3.12      3.12 o 
 -24   2   9       36.13       37.70      3.99 o 
 -22   2   9       26.96       23.69      3.51 o 
 -20   2   9        2.87        5.27      3.12 o 
 -18   2   9       11.86       18.32      3.22 o 
 -16   2   9       12.42       10.51      3.12 o 
 -14   2   9      130.54      137.72      5.68 o 
 -12   2   9      290.88      273.94      6.92 o 
 -10   2   9       51.40       35.88      3.45 o 
  -8   2   9        0.89       -2.53      2.53 o 
  -6   2   9        0.43       -2.53      2.53 o 
  -4   2   9        0.40       -2.62      2.62 o 
  -2   2   9      612.35      613.33     11.38 o 
   0   2   9      197.13      206.93      6.63 o 
   2   2   9       17.19       18.81      3.51 o 
   4   2   9      952.96      936.03     15.58 o 
   6   2   9       42.73       42.20      4.09 o 
   8   2   9       69.67       74.43      5.88 o 
  10   2   9       92.03       96.78      5.83 o 
  12   2   9       22.51       21.24      5.07 o 
 -27   3   9        5.60       -0.41      3.22 o 
 -25   3   9       12.11       13.80      3.65 o 
 -23   3   9      237.63      217.55      9.53 o 
 -21   3   9        5.44       -2.45      3.00 o 
 -19   3   9      249.15      251.36      6.90 o 
 -17   3   9      332.20      352.84      7.87 o 
 -15   3   9       78.59       74.04      4.46 o 
 -13   3   9        0.77        0.70      2.45 o 
 -11   3   9        8.78        3.72      3.04 o 
  -9   3   9       72.30       61.65      5.07 o 
  -7   3   9        1.51       -2.40      2.40 o 
  -5   3   9        0.03       -2.40      2.40 o 
  -3   3   9      323.85      336.43      7.79 o 
  -1   3   9       56.62       43.06      3.85 o 
   1   3   9        0.01        2.14      2.92 o 
   3   3   9       35.55       42.09      3.80 o 
   5   3   9        2.36        2.09      3.25 o 
   7   3   9        2.70        2.93      3.22 o 
   9   3   9        2.95        3.17      3.22 o 
  11   3   9        0.70        0.41      3.22 o 
 -24   4   9        0.88       -2.76      2.76 o 
 -22   4   9      157.97      138.48      6.69 o 
 -20   4   9       55.89       51.87      6.09 o 
 -18   4   9      575.35      586.94     10.06 o 
 -16   4   9       47.78       55.07      3.23 o 
 -14   4   9       41.75       31.64      5.68 o 
 -12   4   9       39.83       32.86      6.09 o 
 -10   4   9       28.88       20.28      5.68 o 
  -8   4   9        0.22       -4.87      4.87 o 
  -6   4   9       79.42       74.21      3.50 o 
  -4   4   9       18.38       18.70      2.54 o 
  -2   4   9        6.91        5.51      2.45 o 
   0   4   9        3.23        4.20      3.85 o 
   2   4   9       39.46       32.36      3.38 o 
   4   4   9       20.10       16.60      3.45 o 
   6   4   9        2.02        4.53      3.07 o 
   8   4   9        6.97        4.09      3.07 o 
  10   4   9       73.71       69.86      4.87 o 
 -23   5   9       10.20        5.68      6.09 o 
 -21   5   9       31.75       28.40      6.90 o 
 -19   5   9      212.81      223.13     11.76 o 
 -17   5   9       23.59       21.91      6.09 o 
 -15   5   9       85.07       84.79      8.52 o 
 -13   5   9       14.48        7.30      5.27 o 
 -11   5   9      133.70      139.56     10.14 o 
  -9   5   9        0.77       -4.46      4.87 o 
  -7   5   9      176.91      172.01     10.14 o 
  -5   5   9       20.34       17.44      5.68 o 
  -3   5   9      220.32      245.44     11.76 o 
  -1   5   9       25.52       21.10      6.09 o 
   1   5   9        6.25       -4.87      4.87 o 
   3   5   9        9.74       13.15      3.04 o 
   5   5   9       98.67      100.96      4.79 o 
   7   5   9       18.16       15.10      3.13 o 
   9   5   9        3.18        3.25      3.65 o 
 -20   6   9        1.36        8.93      6.09 o 
 -18   6   9       59.14       41.79      7.30 o 
 -16   6   9      106.76       75.86      8.11 o 
 -14   6   9      127.05      112.38      9.74 o 
 -12   6   9        2.01       -0.81      5.68 o 
 -10   6   9        0.61        0.41      5.27 o 
  -8   6   9        2.79       -1.22      4.87 o 
  -6   6   9        0.00        0.13      3.58 o 
  -4   6   9        0.26        1.62      4.02 o 
  -2   6   9      129.39      116.84      9.33 o 
   0   6   9       17.77       25.15      6.49 o 
   2   6   9       24.91        6.09      6.09 o 
   4   6   9       72.28       72.21      8.52 o 
   6   6   9        1.79       -3.65      5.27 o 
 -17   7   9       55.01       23.94      6.90 o 
 -15   7   9        1.36        0.81      5.68 o 
 -13   7   9        3.85        6.90      6.09 o 
 -11   7   9       19.21       19.12      4.87 o 
  -9   7   9        0.04       -4.06      4.46 o 
  -7   7   9        0.42       -3.43      3.86 o 
  -5   7   9      115.33      104.62      6.74 o 
  -3   7   9      121.50      122.36      7.31 o 
  -1   7   9        7.82        3.64      4.15 o 
   1   7   9       33.17       41.40      5.16 o 
 -22   0  10       57.33       66.53      6.90 o 
 -20   0  10        7.49       11.36      4.87 o 
 -18   0  10       58.94       66.94      6.49 o 
 -16   0  10       57.92       54.36      6.09 o 
 -14   0  10      112.85       94.93      7.71 o 
 -12   0  10      321.55      298.18     10.95 o 
 -10   0  10       16.86       14.60      4.87 o 
  -8   0  10        0.02       -4.06      4.06 o 
  -6   0  10       39.88       28.80      5.27 o 
  -4   0  10      184.62      182.15      9.33 o 
  -2   0  10       22.56       21.91      5.27 o 
   0   0  10       56.58       40.97      6.49 o 
   2   0  10     1522.46     1507.53     32.45 o 
   4   0  10      803.56      831.25     21.50 o 
   6   0  10        0.89       -4.46      4.87 o 
 -21   1  10       61.80       69.84      6.69 o 
 -19   1  10      176.19      190.57      6.87 o 
 -17   1  10        7.90        3.26      3.29 o 
 -15   1  10        1.04        5.05      3.12 o 
 -13   1  10        0.15        1.35      3.00 o 
 -11   1  10       16.25       15.10      3.12 o 
  -9   1  10        6.99        0.08      2.83 o 
  -7   1  10        1.29       -2.83      2.83 o 
  -5   1  10       40.26       41.10      3.99 o 
  -3   1  10        0.06       -3.85      3.85 o 
  -1   1  10      234.28      241.43      7.57 o 
   1   1  10       22.59       22.00      3.86 o 
   3   1  10       48.75       45.24      4.27 o 
   5   1  10       45.90       57.83      4.56 o 
 -20   2  10      502.82      534.50     10.80 o 
 -18   2  10      135.53      158.35      6.04 o 
 -16   2  10       19.99       12.04      4.26 o 
 -14   2  10        5.06        7.25      3.04 o 
 -12   2  10       42.08       40.58      3.60 o 
 -10   2  10       11.12        5.04      2.92 o 
  -8   2  10       10.70        9.86      5.27 o 
  -6   2  10        0.62       -2.32      2.92 o 
  -4   2  10       24.20       26.84      4.67 o 
  -2   2  10        1.99        0.98      3.00 o 
   0   2  10        0.00        4.80      3.65 o 
   2   2  10       27.80       24.49      3.70 o 
   4   2  10       62.84       70.82      5.14 o 
 -19   3  10      312.55      322.90      7.65 o 
 -17   3  10        1.86        1.66      2.76 o 
 -15   3  10        5.21        1.60      2.76 o 
 -13   3  10      261.32      263.48      8.93 o 
 -11   3  10       79.46       69.91      5.88 o 
  -9   3  10       19.00       17.80      2.82 o 
  -7   3  10       67.48       66.32      4.28 o 
  -5   3  10      146.64      167.66      5.70 o 
  -3   3  10       20.48       13.13      5.88 o 
  -1   3  10       97.22      106.14      5.25 o 
   1   3  10        0.73       -1.27      3.04 o 
   3   3  10      171.76      200.01      6.82 o 
 -16   4  10       64.71       76.67      8.11 o 
 -14   4  10        6.77       10.14      5.27 o 
 -12   4  10       14.80        0.00      5.27 o 
 -10   4  10        5.08       -4.87      4.87 o 
  -8   4  10       12.56        6.09      5.68 o 
  -6   4  10       10.42        5.68      5.27 o 
  -4   4  10       62.60       56.80      7.30 o 
  -2   4  10       11.45       10.95      6.09 o 
   0   4  10       11.61        8.52      5.68 o 
 -13   5  10        0.77       -3.25      5.68 o 
 -11   5  10        3.76       -5.27      5.27 o 
  -9   5  10        0.90       -2.84      5.68 o 
  -7   5  10       13.08        4.46      5.68 o 
  -5   5  10      298.20      304.67     13.79 o 
                                                 
